# Supplementary material for: Multiscale variations of the crustal stress field throughout North America
Source: Nat Commun. 2020 Apr 23;11:1951. doi: 10.1038/s41467-020-15841-5 (PMC7181828; doi:10.1038/s41467-020-15841-5)
Supplement: Supplementary file 3 — Supplementary Data 1-5 [file 41467_2020_15841_MOESM3_ESM.xlsx]

## Sheet: SD1 Lundstern and Zoback SHmax
Supplementary Data 1: SHmax orientations contributed by Lundstern (formerly Lund Snee) and Zoback (this study and previously published)
ID	LAT_SURF	LON_SURF	SHMAX_OR1	OR1_SD	SHMIN_OR1	OR1_AV_DEPTH_M	OR1_QUAL	OR1_TYPE	OR1_METHOD	OR1_NUM_OBS	OR1_DATE_OBT	OR1_TOP_M	OR1_BOT_M	TOP_LOGGED_M_MD	BOTTOM_LOGGED_M_MD	OR1_comb_length_m	OR_1_anis%	SHMAX_OR2	OR2_SD	SHMIN_OR2	OR2_AVG_DEPTH	OR2_QUAL	OR2_TYPE	OR2_METHOD	OR2_OBS_NO	OR2_DATE_OBT	OR2_TOP	OR2_BOT	OR2_comb_length	OR2_ANIS%	REFERENCE	REF1	REF2	COMMENT
A427	33.2	-97.2	196		286		A	FMF	FMF	247	20170217																				Hennings, P.H., Lund Snee, J.-E., Osmond, J.L., DeShon, H.R., Dommisse, R., Horne, E., Lemons, C., and Zoback, M.D., 2019, Injection‐Induced Seismicity and Fault‐Slip Potential in the Fort Worth Basin, Texas: Bulletin of the Seismological Society of America, doi:10.1785/0120190017.			Avg. misfit 9.5º. Average focal mechanism signal to noise ratio 126.
A428	33.2	-97.2	194		284		A	FMF	FMF	398	20170217																				Hennings, P.H., Lund Snee, J.-E., Osmond, J.L., DeShon, H.R., Dommisse, R., Horne, E., Lemons, C., and Zoback, M.D., 2019, Injection‐Induced Seismicity and Fault‐Slip Potential in the Fort Worth Basin, Texas: Bulletin of the Seismological Society of America, doi:10.1785/0120190017.			Avt. misfit 9.1º. Average focal mechanism signal to noise ratio 158.
A16	32.82	-97.94	47.1859	17.8099	137.186	1316.12	B	BO	FMI	7	20170818	1275.9	1492.6					59.1429	4.7766	149.143	1481.74	D	DIF	FMI	2	20170818	1478.36	1485.13			Hennings, P.H., Lund Snee, J.-E., Osmond, J.L., DeShon, H.R., Dommisse, R., Horne, E., Lemons, C., and Zoback, M.D., 2019, Injection‐Induced Seismicity and Fault‐Slip Potential in the Fort Worth Basin, Texas: Bulletin of the Seismological Society of America, doi:10.1785/0120190017.
A108	32.67	-97.24	39.3197	5.9346	129.32	2203.34	A	DIF	FMI	72	20151003	1990.8	2330.2			52.4205															Hennings, P.H., Lund Snee, J.-E., Osmond, J.L., DeShon, H.R., Dommisse, R., Horne, E., Lemons, C., and Zoback, M.D., 2019, Injection‐Induced Seismicity and Fault‐Slip Potential in the Fort Worth Basin, Texas: Bulletin of the Seismological Society of America, doi:10.1785/0120190017— originally submitted 2016
A111	33.61	-98.03	33.1111	3.3339	123.111	1986.89	A	DIF	FMI	36	20151003	1641.8	2086																		Hennings, P.H., Lund Snee, J.-E., Osmond, J.L., DeShon, H.R., Dommisse, R., Horne, E., Lemons, C., and Zoback, M.D., 2019, Injection‐Induced Seismicity and Fault‐Slip Potential in the Fort Worth Basin, Texas: Bulletin of the Seismological Society of America, doi:10.1785/0120190017— originally submitted 2016
A112	33.63	-98.16	41.1833	5.3095	131.183	1816.03	A	DIF	FMI	92	20151003	1640.7	1944.3																		Hennings, P.H., Lund Snee, J.-E., Osmond, J.L., DeShon, H.R., Dommisse, R., Horne, E., Lemons, C., and Zoback, M.D., 2019, Injection‐Induced Seismicity and Fault‐Slip Potential in the Fort Worth Basin, Texas: Bulletin of the Seismological Society of America, doi:10.1785/0120190017— originally submitted 2016
A109	32.88	-98.16	26.8409	6.8985	116.841	1442.95	B	DIF	FMI	13	20151003	1279.7	1545.3			33.7769															Hennings, P.H., Lund Snee, J.-E., Osmond, J.L., DeShon, H.R., Dommisse, R., Horne, E., Lemons, C., and Zoback, M.D., 2019, Injection‐Induced Seismicity and Fault‐Slip Potential in the Fort Worth Basin, Texas: Bulletin of the Seismological Society of America, doi:10.1785/0120190017— originally submitted 2016			CHECK: Fractures don't appear to agree with any of the fields here
A110	33.53	-97.77	56.592	1.8522	146.592	2080.29	B	DIF	FMI	13	20151003	1935.3	2167.2																		Hennings, P.H., Lund Snee, J.-E., Osmond, J.L., DeShon, H.R., Dommisse, R., Horne, E., Lemons, C., and Zoback, M.D., 2019, Injection‐Induced Seismicity and Fault‐Slip Potential in the Fort Worth Basin, Texas: Bulletin of the Seismological Society of America, doi:10.1785/0120190017— originally submitted 2016
A113	33.65	-98.5	33.4305	11.7742	123.431	1661.57	B	DIF	FMI	34	20151003	1572.7	1819.3																		Hennings, P.H., Lund Snee, J.-E., Osmond, J.L., DeShon, H.R., Dommisse, R., Horne, E., Lemons, C., and Zoback, M.D., 2019, Injection‐Induced Seismicity and Fault‐Slip Potential in the Fort Worth Basin, Texas: Bulletin of the Seismological Society of America, doi:10.1785/0120190017— originally submitted 2016
A187	33.23	-97.54	49.677	17.7058	139.677	2347.41	B	DIF	FMI	31.5	20170611	2250	2480.2			14.2875		21.9834	30.2158	111.983	2331.85	D	BO	FMI	9	20170611	2275.94	2474.52	3.2766		Hennings, P.H., Lund Snee, J.-E., Osmond, J.L., DeShon, H.R., Dommisse, R., Horne, E., Lemons, C., and Zoback, M.D., 2019, Injection‐Induced Seismicity and Fault‐Slip Potential in the Fort Worth Basin, Texas: Bulletin of the Seismological Society of America, doi:10.1785/0120190017.			Significant variability in DIF and BO orientations observed in this well: active faulting.
A226	32.46	-97.1	27.0147	14.433	117.015	2558.06	B	DIF	FMI	590	20151003	2364.7	2681.9																		Hennings, P.H., Lund Snee, J.-E., Osmond, J.L., DeShon, H.R., Dommisse, R., Horne, E., Lemons, C., and Zoback, M.D., 2019, Injection‐Induced Seismicity and Fault‐Slip Potential in the Fort Worth Basin, Texas: Bulletin of the Seismological Society of America, doi:10.1785/0120190017— originally submitted 2016
A227	33.31	-97.25	39.5922	18.2248	129.592	2402.04	B	DIF	FMI	22	20151003	2194.7	2916.3																		Hennings, P.H., Lund Snee, J.-E., Osmond, J.L., DeShon, H.R., Dommisse, R., Horne, E., Lemons, C., and Zoback, M.D., 2019, Injection‐Induced Seismicity and Fault‐Slip Potential in the Fort Worth Basin, Texas: Bulletin of the Seismological Society of America, doi:10.1785/0120190017— originally submitted 2016
A228	33.44	-97.7	14.4525	4.8366	104.453	1904.94	B	DIF	FMI	22	20151003	1820.7	1979.3					88.3356	6.1516	-1.6644	2116.89	D	BO	Resistivity	3		6944	6946			Hennings, P.H., Lund Snee, J.-E., Osmond, J.L., DeShon, H.R., Dommisse, R., Horne, E., Lemons, C., and Zoback, M.D., 2019, Injection‐Induced Seismicity and Fault‐Slip Potential in the Fort Worth Basin, Texas: Bulletin of the Seismological Society of America, doi:10.1785/0120190017— originally submitted 2016			Something is wrong because BO have about the same azimuth as DIF
A229	33.58	-98.37	25.6736	11.3255	115.674	1547.03	B	DIF	FMI	25	20151003	1493.1	1594.2					66.8894	12.8634	-23.1106	1762.64	B	DIF	Resistivity	42		5350.76	6103.31			Hennings, P.H., Lund Snee, J.-E., Osmond, J.L., DeShon, H.R., Dommisse, R., Horne, E., Lemons, C., and Zoback, M.D., 2019, Injection‐Induced Seismicity and Fault‐Slip Potential in the Fort Worth Basin, Texas: Bulletin of the Seismological Society of America, doi:10.1785/0120190017— originally submitted 2016			Stress rotation with depth in this well!
A230	33.6	-97.9	21.5906	3.1717	111.591	2147.44	B	DIF	FMI	11	20151003	2077.9	2229.4																		Hennings, P.H., Lund Snee, J.-E., Osmond, J.L., DeShon, H.R., Dommisse, R., Horne, E., Lemons, C., and Zoback, M.D., 2019, Injection‐Induced Seismicity and Fault‐Slip Potential in the Fort Worth Basin, Texas: Bulletin of the Seismological Society of America, doi:10.1785/0120190017— originally submitted 2016			Hard or impossible to see features on the version of image provided by EOG. Not sure I agree with this one
A261	33.5	-97.54	26.3252	20.8707	116.325	2409.64	C	DIF	FMI	94.5	20170818	2017.5	2743.7					75.1881	12.4577	165.188	2351.6	C	BO	FMI	6	20170818	2319.09	2364.26			Hennings, P.H., Lund Snee, J.-E., Osmond, J.L., DeShon, H.R., Dommisse, R., Horne, E., Lemons, C., and Zoback, M.D., 2019, Injection‐Induced Seismicity and Fault‐Slip Potential in the Fort Worth Basin, Texas: Bulletin of the Seismological Society of America, doi:10.1785/0120190017.
A292	32.37	-98.12	18.0054	23.2897	108.005	1427.02	C	DIF	FMI	11	20151003	1190.9	1534.7																		Hennings, P.H., Lund Snee, J.-E., Osmond, J.L., DeShon, H.R., Dommisse, R., Horne, E., Lemons, C., and Zoback, M.D., 2019, Injection‐Induced Seismicity and Fault‐Slip Potential in the Fort Worth Basin, Texas: Bulletin of the Seismological Society of America, doi:10.1785/0120190017— originally submitted 2016
A293	32.45	-97.94	17.5721	21.5933	107.572	1631.56	C	DIF	FMI	10	20151003	1563.6	1712.5			41.9049															Hennings, P.H., Lund Snee, J.-E., Osmond, J.L., DeShon, H.R., Dommisse, R., Horne, E., Lemons, C., and Zoback, M.D., 2019, Injection‐Induced Seismicity and Fault‐Slip Potential in the Fort Worth Basin, Texas: Bulletin of the Seismological Society of America, doi:10.1785/0120190017— originally submitted 2016			Need advice from Owen. Which field is DIF azimuth?
A294	33.67	-97.53	27.4089	4.5633	117.409	2414.01	C	DIF	FMI	113	20151003	2391	2440.1																		Hennings, P.H., Lund Snee, J.-E., Osmond, J.L., DeShon, H.R., Dommisse, R., Horne, E., Lemons, C., and Zoback, M.D., 2019, Injection‐Induced Seismicity and Fault‐Slip Potential in the Fort Worth Basin, Texas: Bulletin of the Seismological Society of America, doi:10.1785/0120190017— originally submitted 2016
A358	32.81	-98	65.9	18	155.9	1329.23	D	DIF	FMI	4.5	20170818	1009.4	1649.1																		Hennings, P.H., Lund Snee, J.-E., Osmond, J.L., DeShon, H.R., Dommisse, R., Horne, E., Lemons, C., and Zoback, M.D., 2019, Injection‐Induced Seismicity and Fault‐Slip Potential in the Fort Worth Basin, Texas: Bulletin of the Seismological Society of America, doi:10.1785/0120190017.			Average drilling-induced tensile fracture orientations and other parameters provided in contractor report. Average depth is a mean of the top and bottom fracture depths and is therefore approximate.
A363	33.24	-97.55	40.2284	6.12299	130.228	2392.37	A	HFS	MICROSEIS	10	20170603	2307.3	2447.5																		Hennings, P.H., Lund Snee, J.-E., Osmond, J.L., DeShon, H.R., Dommisse, R., Horne, E., Lemons, C., and Zoback, M.D., 2019, Injection‐Induced Seismicity and Fault‐Slip Potential in the Fort Worth Basin, Texas: Bulletin of the Seismological Society of America, doi:10.1785/0120190017.
A364	33.24	-97.35	43.3476	4.53505	133.348	2560.32	A	HFS	MICROSEIS	10	20170602	2164.1	2606																		Hennings, P.H., Lund Snee, J.-E., Osmond, J.L., DeShon, H.R., Dommisse, R., Horne, E., Lemons, C., and Zoback, M.D., 2019, Injection‐Induced Seismicity and Fault‐Slip Potential in the Fort Worth Basin, Texas: Bulletin of the Seismological Society of America, doi:10.1785/0120190017.
A365	33.39	-97.38	48.6542	5.00199	138.654	2745	A	HFS	MICROSEIS	18	20170605	2616.4	2939.5																		Hennings, P.H., Lund Snee, J.-E., Osmond, J.L., DeShon, H.R., Dommisse, R., Horne, E., Lemons, C., and Zoback, M.D., 2019, Injection‐Induced Seismicity and Fault‐Slip Potential in the Fort Worth Basin, Texas: Bulletin of the Seismological Society of America, doi:10.1785/0120190017.			Strike-slip faulting observed from microseismic alignments ~30º away from dominant HF orientations. Only likely HF were selected to estimate SHmax orientation. Downhole array data.
A366	33.27	-97.31	42.4643	8.0402	132.464	2606.22	A	HFS	MICROSEIS	13	20170605	2480.8	2709.4																		Hennings, P.H., Lund Snee, J.-E., Osmond, J.L., DeShon, H.R., Dommisse, R., Horne, E., Lemons, C., and Zoback, M.D., 2019, Injection‐Induced Seismicity and Fault‐Slip Potential in the Fort Worth Basin, Texas: Bulletin of the Seismological Society of America, doi:10.1785/0120190017.
A367	33.17	-97.61	46.3828	7.2692	136.383	2231.78	A	HFS	MICROSEIS	16	20170605	2026.9	2343.9																		Hennings, P.H., Lund Snee, J.-E., Osmond, J.L., DeShon, H.R., Dommisse, R., Horne, E., Lemons, C., and Zoback, M.D., 2019, Injection‐Induced Seismicity and Fault‐Slip Potential in the Fort Worth Basin, Texas: Bulletin of the Seismological Society of America, doi:10.1785/0120190017.			Strike-slip faulting observed from microseismic alignments ~30º away from dominant HF orientations. Only likely HF were selected to estimate SHmax orientation. Downhole array data.
A370	30.6	-96.6	57.25	9.02	147.25	2226.72	A	HFS	MICROSEIS	447	20170217	2045.5	2407.9																		Hennings, P.H., Lund Snee, J.-E., Osmond, J.L., DeShon, H.R., Dommisse, R., Horne, E., Lemons, C., and Zoback, M.D., 2019, Injection‐Induced Seismicity and Fault‐Slip Potential in the Fort Worth Basin, Texas: Bulletin of the Seismological Society of America, doi:10.1785/0120190017.			Depth is approximate (based on mean of uppermost and lowermost observed earthquakes).
A380	33.21	-97.28	38.4208	2.48667	128.421	2569.94	B	HFS	MICROSEIS	8	20170602	2490.2	2638																		Hennings, P.H., Lund Snee, J.-E., Osmond, J.L., DeShon, H.R., Dommisse, R., Horne, E., Lemons, C., and Zoback, M.D., 2019, Injection‐Induced Seismicity and Fault‐Slip Potential in the Fort Worth Basin, Texas: Bulletin of the Seismological Society of America, doi:10.1785/0120190017.
A381	33.39	-97.38	40.3541	7.91074	130.354	2658.7	B	HFS	MICROSEIS	9	20170604	2269.8	2956.3																		Hennings, P.H., Lund Snee, J.-E., Osmond, J.L., DeShon, H.R., Dommisse, R., Horne, E., Lemons, C., and Zoback, M.D., 2019, Injection‐Induced Seismicity and Fault‐Slip Potential in the Fort Worth Basin, Texas: Bulletin of the Seismological Society of America, doi:10.1785/0120190017.			Strike-slip faulting observed from microseismic alignments ~30º away from dominant HF orientations. Only likely HF were selected to estimate SHmax orientation. Downhole array data.
A382	30.6	-96.4	57.95	4.41	147.95	2859.63	B	HFS	MICROSEIS	1596	20170217	2750.8	2968.4																		Hennings, P.H., Lund Snee, J.-E., Osmond, J.L., DeShon, H.R., Dommisse, R., Horne, E., Lemons, C., and Zoback, M.D., 2019, Injection‐Induced Seismicity and Fault‐Slip Potential in the Fort Worth Basin, Texas: Bulletin of the Seismological Society of America, doi:10.1785/0120190017.			Depth is approximate (based on mean of uppermost and lowermost observed earthquakes).
A393	30.5	-96.6	53.586	16	143.586	2476.8	B	HFS	MICROSEIS	417	20170217	2294.5	2659.1																		Hennings, P.H., Lund Snee, J.-E., Osmond, J.L., DeShon, H.R., Dommisse, R., Horne, E., Lemons, C., and Zoback, M.D., 2019, Injection‐Induced Seismicity and Fault‐Slip Potential in the Fort Worth Basin, Texas: Bulletin of the Seismological Society of America, doi:10.1785/0120190017.			Depths estimated visually from histograms. Hydrofrac orientations from 2 wells' tables. Distribution of lineations is broad; it appears to be closer to 60º from inspection of rose diagrams. Mean of the narrower population would instead yield SHmax = 65.6, stdev = 6.68, n = 222.
A403	33.45	-97.46	44.8955	3.33779	134.895	2589.2	C	HFS	MICROSEIS	5	20170602	2453.6	2653.3																		Hennings, P.H., Lund Snee, J.-E., Osmond, J.L., DeShon, H.R., Dommisse, R., Horne, E., Lemons, C., and Zoback, M.D., 2019, Injection‐Induced Seismicity and Fault‐Slip Potential in the Fort Worth Basin, Texas: Bulletin of the Seismological Society of America, doi:10.1785/0120190017.			Downhole array data.
A404	33.25	-97.35	21.391	2.27271	111.391	2577.27	C	HFS	MICROSEIS	6	20170602	2475	2647.2																		Hennings, P.H., Lund Snee, J.-E., Osmond, J.L., DeShon, H.R., Dommisse, R., Horne, E., Lemons, C., and Zoback, M.D., 2019, Injection‐Induced Seismicity and Fault‐Slip Potential in the Fort Worth Basin, Texas: Bulletin of the Seismological Society of America, doi:10.1785/0120190017.			Total of 6 HF alignments identified but only 2 are high-quality. B quality downgraded to C. Downhole array data.
A405	32.82	-97.94	42.33	5.789	132.33		C	HFS	MICROSEIS	3	20170610																				Hennings, P.H., Lund Snee, J.-E., Osmond, J.L., DeShon, H.R., Dommisse, R., Horne, E., Lemons, C., and Zoback, M.D., 2019, Injection‐Induced Seismicity and Fault‐Slip Potential in the Fort Worth Basin, Texas: Bulletin of the Seismological Society of America, doi:10.1785/0120190017.			Downhole array data; substantial scatter. No cross section views, so depths are not known. Orientations estimated from static image on contractor report.
A406	32.82	-97.95	44.5703	5.2831	134.57	1676.4	C	HFS	MICROSEIS	14	20170610	1645.9	1716																		Hennings, P.H., Lund Snee, J.-E., Osmond, J.L., DeShon, H.R., Dommisse, R., Horne, E., Lemons, C., and Zoback, M.D., 2019, Injection‐Induced Seismicity and Fault‐Slip Potential in the Fort Worth Basin, Texas: Bulletin of the Seismological Society of America, doi:10.1785/0120190017.			Downhole array data. Two grades docked due to location problems with this dataset; there is a systematically deepening zone of too-deep events below the wellbore in multiple stages that do not appear to be out-of-zone fracs.
A407	32.38	-97.81	48.6667	0.4714	138.667	1722.12	C	HFS	MICROSEIS	3	20170609	1706.9	1741.9																		Hennings, P.H., Lund Snee, J.-E., Osmond, J.L., DeShon, H.R., Dommisse, R., Horne, E., Lemons, C., and Zoback, M.D., 2019, Injection‐Induced Seismicity and Fault‐Slip Potential in the Fort Worth Basin, Texas: Bulletin of the Seismological Society of America, doi:10.1785/0120190017.			Downhole array data.
A408	32.32	-97.58	54.8754	9.6144	144.875	1920.24	C	HFS	MICROSEIS	16	20170610	1847.1	1988.8																		Hennings, P.H., Lund Snee, J.-E., Osmond, J.L., DeShon, H.R., Dommisse, R., Horne, E., Lemons, C., and Zoback, M.D., 2019, Injection‐Induced Seismicity and Fault‐Slip Potential in the Fort Worth Basin, Texas: Bulletin of the Seismological Society of America, doi:10.1785/0120190017.			Strike-slip faulting observed from microseismic alignments ~30º away from dominant HF orientations. Only likely HF were selected to estimate SHmax orientation. Downhole array data. One grade docked due to poor location certainty.
A17	33.46	-103.22	109.58	5.8		1521.87	C	BO	Caliper	34	20160718	1513.3	1555.1			8.35152															Lund Snee, J.-E., and Zoback, M.D., 2016, State of stress in Texas: Implications for induced seismicity: Geophysical Research Letters, 43, 10,208–10,214, doi: 10.1002/2016GL070974.			Mean depths estimated visually from logs this study.
A23	31.97	-102.23	147.189	12.4165	237.189	2327.29	D	BO	Caliper	4	20151114	2189.8	2782.5																		Lund Snee, J.-E., and Zoback, M.D., 2016, State of stress in Texas: Implications for induced seismicity: Geophysical Research Letters, 43, 10,208–10,214, doi: 10.1002/2016GL070974.			There is some consistency to "breakouts" in this well but overall it's not convincing. Orientation suggests that they could actually be DIF.
A24	30.88	-102.71	155.233	1.3224	65.2333	2785.72	D	BO	Caliper	2	20151114	2784	2786																		Lund Snee, J.-E., and Zoback, M.D., 2016, State of stress in Texas: Implications for induced seismicity: Geophysical Research Letters, 43, 10,208–10,214, doi: 10.1002/2016GL070974.			3 BOs using fairly strict criteria.
A25	31.17	-103.75	20.4647	24.0735	110.465	1550.37	D	BO	Caliper	6	20151114	1296.8	2035.3																		Lund Snee, J.-E., and Zoback, M.D., 2016, State of stress in Texas: Implications for induced seismicity: Geophysical Research Letters, 43, 10,208–10,214, doi: 10.1002/2016GL070974.			Several BO, even with strict criteria.Some possible BO are visible in lower Zoom screenshot that aren't counted as being real. There's a local rotation in this well—fault?
A26	31.25	-100.55	43.8537	27.0951	133.854	1345.76	D	BO	Caliper	6	20151114	1190.2	1535.9																		Lund Snee, J.-E., and Zoback, M.D., 2016, State of stress in Texas: Implications for induced seismicity: Geophysical Research Letters, 43, 10,208–10,214, doi: 10.1002/2016GL070974.			Handful of BO; slightly fewer with strict criteria enabled.
A27	31.75	-101.89	173	1.8999	263	2438.55	D	BO	Caliper	2	20151114	2424.5	2452.1																		Lund Snee, J.-E., and Zoback, M.D., 2016, State of stress in Texas: Implications for induced seismicity: Geophysical Research Letters, 43, 10,208–10,214, doi: 10.1002/2016GL070974.			Several BO, well aligned, in ~100 ft of well, all clustered together.
A28	31.77	-104.01	32.1897	4.7966	122.19	1996.89	D	BO	Caliper	3	20151114	1982	2006.7																		Lund Snee, J.-E., and Zoback, M.D., 2016, State of stress in Texas: Implications for induced seismicity: Geophysical Research Letters, 43, 10,208–10,214, doi: 10.1002/2016GL070974.			Has BO, all very consistent, for just under 100 ft of well. Possibly C quality
A29	32.88	-100.41	136.1	2.5492	226.1	1383.28	D	BO	Caliper	3	20151114	1381.8	1384.1																		Lund Snee, J.-E., and Zoback, M.D., 2016, State of stress in Texas: Implications for induced seismicity: Geophysical Research Letters, 43, 10,208–10,214, doi: 10.1002/2016GL070974.			Several BO with strict criteria; moderate consistency.
A30	32.97	-101.55	56.4	0.7	146.4	1697.2	D	BO	Caliper	1	20151114	1697.1	1697.4																		Lund Snee, J.-E., and Zoback, M.D., 2016, State of stress in Texas: Implications for induced seismicity: Geophysical Research Letters, 43, 10,208–10,214, doi: 10.1002/2016GL070974.			Only 2 BO.
A3	30.43	-101.97	153.589	8.0602	63.5892	2547.05	A	BO	FMI	14	20160301	2271.2	2827.7					146.247	11.4796		1997.45	B	DIF	FMI	7	20160301	1957.33	2026.81			Lund Snee, J.-E., and Zoback, M.D., 2016, State of stress in Texas: Implications for induced seismicity: Geophysical Research Letters, 43, 10,208–10,214, doi: 10.1002/2016GL070974.
A4	32.13	-102.69	77.2084	11.9423	167.208	2416.57	A	BO	FMI	66	20160301	2067.2	2926.8					76.0217	11.1749		2529.25	A	DIF	FMI	50	20160301	2071.76	3074.75			Lund Snee, J.-E., and Zoback, M.D., 2016, State of stress in Texas: Implications for induced seismicity: Geophysical Research Letters, 43, 10,208–10,214, doi: 10.1002/2016GL070974.
A5	28.83	-100.35	38.5312	11.6212	128.531	4025	A	BO	FMI	34	20150831	3430	4620			61								SONIC		20150831					Lund Snee, J.-E., and Zoback, M.D., 2016, State of stress in Texas: Implications for induced seismicity: Geophysical Research Letters, 43, 10,208–10,214, doi: 10.1002/2016GL070974.
A10	30.52	-102.2	141.193	13.1585	51.1931	3314.25	B	BO	FMI	14	20160301	3150.1	3678.8																		Lund Snee, J.-E., and Zoback, M.D., 2016, State of stress in Texas: Implications for induced seismicity: Geophysical Research Letters, 43, 10,208–10,214, doi: 10.1002/2016GL070974.
A11	30.53	-102.22	158.486	13.1839	68.4864	3241.94	B	BO	FMI	8	20160301	3046.9	3444.8					128.5	33.4224		3364.98	D	DIF	?	5	20160301	3182.76	3405.95			Lund Snee, J.-E., and Zoback, M.D., 2016, State of stress in Texas: Implications for induced seismicity: Geophysical Research Letters, 43, 10,208–10,214, doi: 10.1002/2016GL070974.
A12	32.04	-94.33	79.8531	11.5876	169.853	3115.02	B	BO	FMI	6	20160301	3013.3	3225.7					86.274	6.2365		3275.43	C	DIF	?	27	20160301	3235.91	3311.03			Lund Snee, J.-E., and Zoback, M.D., 2016, State of stress in Texas: Implications for induced seismicity: Geophysical Research Letters, 43, 10,208–10,214, doi: 10.1002/2016GL070974.
A13	32.07	-102.67	63.8918	17.1561	153.892	2743.11	B	BO	FMI	6	20160301	2565.4	2935.5					64.8985	5.0103		2449.41	D	DIF	?	2	20160301	2444.63	2458.85			Lund Snee, J.-E., and Zoback, M.D., 2016, State of stress in Texas: Implications for induced seismicity: Geophysical Research Letters, 43, 10,208–10,214, doi: 10.1002/2016GL070974.
A14	32.31	-94.14	63.82	16.9084	-26.1823	3167.13	B	BO	FMI	6	20150908	2992.9	3199.1			7.29569										20150908					Lund Snee, J.-E., and Zoback, M.D., 2016, State of stress in Texas: Implications for induced seismicity: Geophysical Research Letters, 43, 10,208–10,214, doi: 10.1002/2016GL070974.			Uppermost BO is a questionable interpretation. It's from a heavily fractured part of the formation, and it represents a somewhat different orientation from the BO measurements below.
A7	28.69	-100.16	45.4005	8.8307	135.4	456.91	B	BO	FMI	75	20160301	238.6	621.4																		Lund Snee, J.-E., and Zoback, M.D., 2016, State of stress in Texas: Implications for induced seismicity: Geophysical Research Letters, 43, 10,208–10,214, doi: 10.1002/2016GL070974.
A8	30.49	-102.1	153.788	6.9194	63.7881	3340.63	B	BO	FMI	8	20160301	3203	3691.9																		Lund Snee, J.-E., and Zoback, M.D., 2016, State of stress in Texas: Implications for induced seismicity: Geophysical Research Letters, 43, 10,208–10,214, doi: 10.1002/2016GL070974.
A9	30.51	-102.13	175.305	12.4734	85.3048	3127.08	B	BO	FMI	9	20160301	3008.3	3253.1										DIF	?		20160301					Lund Snee, J.-E., and Zoback, M.D., 2016, State of stress in Texas: Implications for induced seismicity: Geophysical Research Letters, 43, 10,208–10,214, doi: 10.1002/2016GL070974.
A19	30.51	-102.14	153.596	21.2758	63.5961	3173.85	C	BO	FMI	11	20160301	3133.6	3514.7					155.673	3.574		3320.06	D	DIF	?	4	20160301	3308.63	3332.68			Lund Snee, J.-E., and Zoback, M.D., 2016, State of stress in Texas: Implications for induced seismicity: Geophysical Research Letters, 43, 10,208–10,214, doi: 10.1002/2016GL070974.
A20	30.51	-102.13	168.894	14.0765	78.8945	3049.08	C	BO	FMI	6	20160301	2986.1	3108.9					152.789	9.1682		3244.4	D	DIF	?	2	20160301	3162.9	3325.92			Lund Snee, J.-E., and Zoback, M.D., 2016, State of stress in Texas: Implications for induced seismicity: Geophysical Research Letters, 43, 10,208–10,214, doi: 10.1002/2016GL070974.
A21	30.54	-102.26	133.058	6.7727	43.0583	3205.66	C	BO	FMI	13	20160301	3008.7	3238.2					154.617	16.3638		3422.89	D	BO	?	3	20160301	3301.9	3483.98			Lund Snee, J.-E., and Zoback, M.D., 2016, State of stress in Texas: Implications for induced seismicity: Geophysical Research Letters, 43, 10,208–10,214, doi: 10.1002/2016GL070974.
A22	30.54	-102.25	132.772	22.1115	42.7723	3101.79	C	BO	FMI	10	20160301	3041	3189.3					113.582	10.2766		3115.07	D	DIF	?	2	20160301	3114.7	3115.8			Lund Snee, J.-E., and Zoback, M.D., 2016, State of stress in Texas: Implications for induced seismicity: Geophysical Research Letters, 43, 10,208–10,214, doi: 10.1002/2016GL070974.
A31	30.5	-102.12	150.036	11.6419	60.0362	3165.39	D	BO	FMI	4	20160301	3163.1	3167.7					149.977	25.7948		3525.46	D	DIF	?	13	20160301	3214.49	3666.78			Lund Snee, J.-E., and Zoback, M.D., 2016, State of stress in Texas: Implications for induced seismicity: Geophysical Research Letters, 43, 10,208–10,214, doi: 10.1002/2016GL070974.
A32	30.54	-102.25	132.722	6.428	42.7219	3501.75	D	BO	FMI	4	20160301	3499	3503.2																		Lund Snee, J.-E., and Zoback, M.D., 2016, State of stress in Texas: Implications for induced seismicity: Geophysical Research Letters, 43, 10,208–10,214, doi: 10.1002/2016GL070974.
A33	30.54	-102.25	119.727	9.6896	29.7268	3373.91	D	BO	FMI	5	20160301	3364	3381																		Lund Snee, J.-E., and Zoback, M.D., 2016, State of stress in Texas: Implications for induced seismicity: Geophysical Research Letters, 43, 10,208–10,214, doi: 10.1002/2016GL070974.
A34	31.95	-104.03	55.6	3.4995	145.6	3522.43	D	BO	FMI	1	20160301	3522.4	3522.4																		Lund Snee, J.-E., and Zoback, M.D., 2016, State of stress in Texas: Implications for induced seismicity: Geophysical Research Letters, 43, 10,208–10,214, doi: 10.1002/2016GL070974.
A35	32.15	-94.27	81.6596	1.8482	-8.3404	3228.97	D	BO	FMI	28	20150908	3227.6	3230.4			5.03042										20150908					Lund Snee, J.-E., and Zoback, M.D., 2016, State of stress in Texas: Implications for induced seismicity: Geophysical Research Letters, 43, 10,208–10,214, doi: 10.1002/2016GL070974.			All BO and DIF near bottom of logged interval
A100	31.1	-101.06	75.0312	5.0927	165.031	1801.56	A	DIF	FMI	43	20150908	184.7	1985.5			2.27564										20150908					Lund Snee, J.-E., and Zoback, M.D., 2016, State of stress in Texas: Implications for induced seismicity: Geophysical Research Letters, 43, 10,208–10,214, doi: 10.1002/2016GL070974.
A101	31.23	-101.64	81.1482	10.087	171.148	2638.34	A	DIF	FMI	116	20150908	2124.6	3271.1			82.4795										20150908					Lund Snee, J.-E., and Zoback, M.D., 2016, State of stress in Texas: Implications for induced seismicity: Geophysical Research Letters, 43, 10,208–10,214, doi: 10.1002/2016GL070974.
A102	31.26	-101.63	70.8905	8.8963	160.891	2042.38	A	DIF	FMI	22	20150908	1636.8	2358.5			365.712										20150908					Lund Snee, J.-E., and Zoback, M.D., 2016, State of stress in Texas: Implications for induced seismicity: Geophysical Research Letters, 43, 10,208–10,214, doi: 10.1002/2016GL070974.
A103	31.69	-102.38	93.1979	7.4432	183.198	3315.23	A	DIF	FMI	29	20150908	3125.5	3672.7			167.142															Lund Snee, J.-E., and Zoback, M.D., 2016, State of stress in Texas: Implications for induced seismicity: Geophysical Research Letters, 43, 10,208–10,214, doi: 10.1002/2016GL070974.
A104	31.86	-104.15	86.5658	10.235	176.566	2278	A	DIF	FMI	26	20150908	1883.3	2967.9			197.93										20150908					Lund Snee, J.-E., and Zoback, M.D., 2016, State of stress in Texas: Implications for induced seismicity: Geophysical Research Letters, 43, 10,208–10,214, doi: 10.1002/2016GL070974.
A105	32.45	-101.15	75.4351	8.5143	165.435	1915.52	A	DIF	FMI	28	20150908	1218.6	2532.8			202.174															Lund Snee, J.-E., and Zoback, M.D., 2016, State of stress in Texas: Implications for induced seismicity: Geophysical Research Letters, 43, 10,208–10,214, doi: 10.1002/2016GL070974.
A106	33.3	-97.24	55.8922	10.0661	145.892	2287.32	A	DIF	FMI	44	20150908	1815.8	2701.4			123.708		5.7104	11.336	95.7104	2796.46	B	DIF	CBIL	16	20150908	2754.25	2856.03	72.1571		Lund Snee, J.-E., and Zoback, M.D., 2016, State of stress in Texas: Implications for induced seismicity: Geophysical Research Letters, 43, 10,208–10,214, doi: 10.1002/2016GL070974.			Big thrust fault intercepted around 9000 ft MD (and slightly shallower—big zone). NNW-SSE strike of fault. Below fault, 010º Shmax; above fault: 050º Shmax. Breakouts (lower ones near 9600 ft) are high confidence from acoustic. Around 6400 less confident BO. Fault interpretation supported by significant change in dips. Both DIF and BO show rotation below 9300 ft
A107	33.32	-97.28	32.542	8.3499	122.542	2397.9	A	DIF	FMI	44	20150908	1879.4	2735.9			133.53										20150908					Lund Snee, J.-E., and Zoback, M.D., 2016, State of stress in Texas: Implications for induced seismicity: Geophysical Research Letters, 43, 10,208–10,214, doi: 10.1002/2016GL070974.
A114	35.52	-100.07	97.6501	5.2554	7.6501	3879.8	A	DIF	FMI	19	20150831	3633.5	4126.1			213								SONIC		20150831					Lund Snee, J.-E., and Zoback, M.D., 2016, State of stress in Texas: Implications for induced seismicity: Geophysical Research Letters, 43, 10,208–10,214, doi: 10.1002/2016GL070974.
A222	33.05	-97.63	9.7636	11.4295	99.7636	1307.39	A	DIF	FMI	35	20150908	1099.1	1456.2			108.355										20150908					Lund Snee, J.-E., and Zoback, M.D., 2016, State of stress in Texas: Implications for induced seismicity: Geophysical Research Letters, 43, 10,208–10,214, doi: 10.1002/2016GL070974.			Quality corrected from Lund Snee and Zoback (2016)—upgraded from B to A.
A223	33.15	-97.31	11.1661	6.8609	101.166	2454.22	A	DIF	FMI	50	20150908	2178.9	2529.6			11.8723										20150908					Lund Snee, J.-E., and Zoback, M.D., 2016, State of stress in Texas: Implications for induced seismicity: Geophysical Research Letters, 43, 10,208–10,214, doi: 10.1002/2016GL070974.			Quality corrected from Lund Snee and Zoback (2016)—upgraded from B to A.
A225	33.33	-97.57	29.2388	10.5943	119.239	2363.1	A	DIF	FMI	16	20150908	2135.5	2469.7			73.601										20150908					Lund Snee, J.-E., and Zoback, M.D., 2016, State of stress in Texas: Implications for induced seismicity: Geophysical Research Letters, 43, 10,208–10,214, doi: 10.1002/2016GL070974.			Quality corrected from Lund Snee and Zoback (2016)—upgraded from B to A.
A65	30.9	-103.41	137.266	9.9929	227.266	2907.59	A	DIF	FMI	631	20151114	2124.9	3739.8			1031.09		150.507	7.3882	60.5072	3340.22	A	BO	FMI	194		3097.68	3548.9	486.358		Lund Snee, J.-E., and Zoback, M.D., 2016, State of stress in Texas: Implications for induced seismicity: Geophysical Research Letters, 43, 10,208–10,214, doi: 10.1002/2016GL070974.
A66	31.23	-101.11	80	10.2	170	2100	A	DIF	FMI	125	20151114	1802.1	2725.2			1463.49															Lund Snee, J.-E., and Zoback, M.D., 2016, State of stress in Texas: Implications for induced seismicity: Geophysical Research Letters, 43, 10,208–10,214, doi: 10.1002/2016GL070974.			Average depth is approximate.
A67	31.26	-103.22	130.381	5.3999	220.381	2156.69	A	DIF	FMI	104	20151114	1716.6	2575.3			652.882															Lund Snee, J.-E., and Zoback, M.D., 2016, State of stress in Texas: Implications for induced seismicity: Geophysical Research Letters, 43, 10,208–10,214, doi: 10.1002/2016GL070974.
A68	31.26	-103.19	133.677	5.6154	223.677	2321.72	A	DIF	FMI	32	20151114	2045.8	2612.1			955.548															Lund Snee, J.-E., and Zoback, M.D., 2016, State of stress in Texas: Implications for induced seismicity: Geophysical Research Letters, 43, 10,208–10,214, doi: 10.1002/2016GL070974.
A69	31.33	-101.62	86.1455	4.2903	176.145	3300	A	DIF	FMI	17	20160503	3173.6	3555.8					90	5.8903	180	3320	B	BO	Resistivity	8	20160502	3267.46	3532.63			Lund Snee, J.-E., and Zoback, M.D., 2016, State of stress in Texas: Implications for induced seismicity: Geophysical Research Letters, 43, 10,208–10,214, doi: 10.1002/2016GL070974.			Interpreted from PDF of image log. Both BO and DIF in this well. Average depths are approximate.
A70	31.74	-103.65	82.087	7.3992	172.087	2596.95	A	DIF	FMI	276	20151114	2350.1	2979.4			435.006															Lund Snee, J.-E., and Zoback, M.D., 2016, State of stress in Texas: Implications for induced seismicity: Geophysical Research Letters, 43, 10,208–10,214, doi: 10.1002/2016GL070974.
A71	31.75	-103.62	96.0133	4.7867	6.0133	2365.6	A	DIF	FMI	69	20151114	1842.2	2931.6																		Lund Snee, J.-E., and Zoback, M.D., 2016, State of stress in Texas: Implications for induced seismicity: Geophysical Research Letters, 43, 10,208–10,214, doi: 10.1002/2016GL070974.			Tons of great data.
A72	31.78	-102.95	76.7663	8.7476	166.766		A	DIF	FMI	16	20160429	2040.6	2642					72.4946	18.0098	162.495		B	BO	Sonic/Resistivity	25.5	20160429	2369.52	2654.81			Lund Snee, J.-E., and Zoback, M.D., 2016, State of stress in Texas: Implications for induced seismicity: Geophysical Research Letters, 43, 10,208–10,214, doi: 10.1002/2016GL070974.			Interpreted off of PDF. Both BO and DIF in this well.
A73	31.86	-101.5	70.8821	8.1068	160.882		A	DIF	FMI	21	20160506	2263.7	2979.4																		Lund Snee, J.-E., and Zoback, M.D., 2016, State of stress in Texas: Implications for induced seismicity: Geophysical Research Letters, 43, 10,208–10,214, doi: 10.1002/2016GL070974.			Interpret manually from PDF—had to measure azimuth of pick interpretations off tadpole plot in Illustrator
A74	31.98	-102.39	85.392	7.4171	175.392	2551.7	A	DIF	FMI	218	20151114	2087.8	3374.4			198.657															Lund Snee, J.-E., and Zoback, M.D., 2016, State of stress in Texas: Implications for induced seismicity: Geophysical Research Letters, 43, 10,208–10,214, doi: 10.1002/2016GL070974.
A75	32.48	-101.34	64.484	8.4819	154.484	1650	A	DIF	FMI	63	20160503	1133.2	2284.8					72.9313	15.501	162.931	2200	B	BO	Sonic/Resistivity	25	20160501	2076.91	2298.19	44.3		Lund Snee, J.-E., and Zoback, M.D., 2016, State of stress in Texas: Implications for induced seismicity: Geophysical Research Letters, 43, 10,208–10,214, doi: 10.1002/2016GL070974.			Interpreted from PDF of image log. Mean depths are approximate.
A76	30.51	-102.15	151.751	8.8673	61.7508	3455.94	A	DIF	FMI	16	20160301	3014.8	3670.7																		Lund Snee, J.-E., and Zoback, M.D., 2016, State of stress in Texas: Implications for induced seismicity: Geophysical Research Letters, 43, 10,208–10,214, doi: 10.1002/2016GL070974.
A77	30.51	-102.12	164.334	11.1002	74.3336	3295.17	A	DIF	FMI	21	20160301	3108.8	3704					15.988	37.507		3462.36	D	BO	?	15	20160301	3136.68	3688.51	110.4		Lund Snee, J.-E., and Zoback, M.D., 2016, State of stress in Texas: Implications for induced seismicity: Geophysical Research Letters, 43, 10,208–10,214, doi: 10.1002/2016GL070974.
A78	30.52	-102.15	154.664	7.7198	64.6636	3262	A	DIF	FMI	15	20160301	3021.2	3571.3					158.589	7.635		3034.03	D	BO	?	2	20160301	3021.27	3046.79	5.1		Lund Snee, J.-E., and Zoback, M.D., 2016, State of stress in Texas: Implications for induced seismicity: Geophysical Research Letters, 43, 10,208–10,214, doi: 10.1002/2016GL070974.
A79	31.47	-104.02	120.766	9.8869	30.7658	2484.35	A	DIF	FMI	43	20160301	1797.2	2971.4																		Lund Snee, J.-E., and Zoback, M.D., 2016, State of stress in Texas: Implications for induced seismicity: Geophysical Research Letters, 43, 10,208–10,214, doi: 10.1002/2016GL070974.
A80	31.55	-104.2	88.385	10.4617	178.385	1895.47	A	DIF	FMI	48	20160301	1688.4	2101.6																		Lund Snee, J.-E., and Zoback, M.D., 2016, State of stress in Texas: Implications for induced seismicity: Geophysical Research Letters, 43, 10,208–10,214, doi: 10.1002/2016GL070974.
A81	31.61	-104.05	92.6988	8.8787	2.6988	2907.83	A	DIF	FMI	238	20160301	2473.5	3140.3					122.251	22.0255		2236.06	C	DIF	?	90	20160301	1972.36	2466.75	98.9		Lund Snee, J.-E., and Zoback, M.D., 2016, State of stress in Texas: Implications for induced seismicity: Geophysical Research Letters, 43, 10,208–10,214, doi: 10.1002/2016GL070974.			Stress rotation below 8115 ft
A82	31.69	-104.19	104.202	9.4342	14.202	2891.19	A	DIF	FMI	90	20160301	2682.1	3252.5																		Lund Snee, J.-E., and Zoback, M.D., 2016, State of stress in Texas: Implications for induced seismicity: Geophysical Research Letters, 43, 10,208–10,214, doi: 10.1002/2016GL070974.
A83	31.91	-102.59	74.3129	6.7848	164.313	6430.66	A	DIF	FMI	69	20160301	1548	2333.1					82.7441	47.8622		2084.13	D	BO	?	26	20160301	1921.34	2301.28	76		Lund Snee, J.-E., and Zoback, M.D., 2016, State of stress in Texas: Implications for induced seismicity: Geophysical Research Letters, 43, 10,208–10,214, doi: 10.1002/2016GL070974.
A84	31.93	-102.57	79.8149	9.0381	169.815	1876.79	A	DIF	FMI	48	20160301	1526.4	2117.6					11.8385	34.4441		1970.99	D	BO	?	16	20160301	1892.69	2063.2	34.1		Lund Snee, J.-E., and Zoback, M.D., 2016, State of stress in Texas: Implications for induced seismicity: Geophysical Research Letters, 43, 10,208–10,214, doi: 10.1002/2016GL070974.
A85	31.96	-104.04	65.2704	11.5264	155.27	2383.08	A	DIF	FMI	233	20160301	1576.1	2953					67.2981	10.7998		1844.82	C	BO	?	5	20160301	1587.86	1914.81	65.4		Lund Snee, J.-E., and Zoback, M.D., 2016, State of stress in Texas: Implications for induced seismicity: Geophysical Research Letters, 43, 10,208–10,214, doi: 10.1002/2016GL070974.
A86	31.96	-102.58	66.2719	8.5564	156.272	1826.38	A	DIF	FMI	31	20160301	1497.9	2114.1																		Lund Snee, J.-E., and Zoback, M.D., 2016, State of stress in Texas: Implications for induced seismicity: Geophysical Research Letters, 43, 10,208–10,214, doi: 10.1002/2016GL070974.
A87	31.97	-103.99	65.8902	10.1464	155.89	2080.47	A	DIF	FMI	102	20160301	1626.9	2375.5					66.4182	12.3883		2021.37	B	BO	?	12	20160301	1964.85	2170.93	41.2		Lund Snee, J.-E., and Zoback, M.D., 2016, State of stress in Texas: Implications for induced seismicity: Geophysical Research Letters, 43, 10,208–10,214, doi: 10.1002/2016GL070974.
A88	31.98	-103.99	54.4734	10.107	144.473	2178.85	A	DIF	FMI	167	20160301	1114.2	2792.3					36.4	1.2		1990.11	D	BO	?	1	20160301	1990.11	1990.11			Lund Snee, J.-E., and Zoback, M.D., 2016, State of stress in Texas: Implications for induced seismicity: Geophysical Research Letters, 43, 10,208–10,214, doi: 10.1002/2016GL070974.
A89	32.06	-102.67	76.1387	11.3948	166.139	2458.52	A	DIF	FMI	41	20160301	2054.2	2921.1					88.2295	11.0686		2552.05	B	BO	?	8	20160301	2145.07	2902.45	151.5		Lund Snee, J.-E., and Zoback, M.D., 2016, State of stress in Texas: Implications for induced seismicity: Geophysical Research Letters, 43, 10,208–10,214, doi: 10.1002/2016GL070974.
A90	32.07	-102.67	54.3771	8.4012	144.377	2508.64	A	DIF	FMI	49	20160301	2356	3048.3																		Lund Snee, J.-E., and Zoback, M.D., 2016, State of stress in Texas: Implications for induced seismicity: Geophysical Research Letters, 43, 10,208–10,214, doi: 10.1002/2016GL070974.
A91	32.12	-102.71	77.133	8.8138	167.133	2065.71	A	DIF	FMI	98	20160301	1832.9	2477.7					80.9177	15.0777		2301.2	B	BO	?	38	20160301	1955.63	2464.9	101.9		Lund Snee, J.-E., and Zoback, M.D., 2016, State of stress in Texas: Implications for induced seismicity: Geophysical Research Letters, 43, 10,208–10,214, doi: 10.1002/2016GL070974.
A92	32.12	-102.68	74.3032	6.5422	164.303	2475.51	A	DIF	FMI	33	20160301	2244	2929					80.2722	9.178		2291.22	C	BO	?	5	20160301	2244.59	2313.69	13.8		Lund Snee, J.-E., and Zoback, M.D., 2016, State of stress in Texas: Implications for induced seismicity: Geophysical Research Letters, 43, 10,208–10,214, doi: 10.1002/2016GL070974.
A93	32.14	-102.73	71.6059	6.9235	161.606	2099.34	A	DIF	FMI	75	20160301	1813.7	2386.8					75.0736	45.6665		2361.7	D	BO	?	3	20160301	2354.25	2365.95	2.3		Lund Snee, J.-E., and Zoback, M.D., 2016, State of stress in Texas: Implications for induced seismicity: Geophysical Research Letters, 43, 10,208–10,214, doi: 10.1002/2016GL070974.
A94	33.31	-97.32	23.1017	10.0615	113.102	2509.16	A	DIF	FMI	70	20160301	2070.4	2721.5					11.9	1.2		2438.93	D	BO	?	1	20160301	2438.93	2438.93			Lund Snee, J.-E., and Zoback, M.D., 2016, State of stress in Texas: Implications for induced seismicity: Geophysical Research Letters, 43, 10,208–10,214, doi: 10.1002/2016GL070974.
A95	36.18	-100.79	92.0364	7.494	2.0364	2096.55	A	DIF	FMI	29	20160301	1714.3	2256.3																		Lund Snee, J.-E., and Zoback, M.D., 2016, State of stress in Texas: Implications for induced seismicity: Geophysical Research Letters, 43, 10,208–10,214, doi: 10.1002/2016GL070974.
A96	36.47	-100.68	94.6678	8.887	4.6678	1956.63	A	DIF	FMI	107	20160301	1788.5	2359.6																		Lund Snee, J.-E., and Zoback, M.D., 2016, State of stress in Texas: Implications for induced seismicity: Geophysical Research Letters, 43, 10,208–10,214, doi: 10.1002/2016GL070974.
A97	36.47	-100.67	93.6509	8.7109	3.6509	1999.43	A	DIF	FMI	105	20160301	1772.2	2368.9																		Lund Snee, J.-E., and Zoback, M.D., 2016, State of stress in Texas: Implications for induced seismicity: Geophysical Research Letters, 43, 10,208–10,214, doi: 10.1002/2016GL070974.
A98	30.75	-101.62	65.8516	6.4358	155.852	1887.5	A	DIF	FMI	56	20150908	1111.8	2482.5													20150908					Lund Snee, J.-E., and Zoback, M.D., 2016, State of stress in Texas: Implications for induced seismicity: Geophysical Research Letters, 43, 10,208–10,214, doi: 10.1002/2016GL070974.
A99	31.02	-101.77	104.456	10.0401	194.456	2367.49	A	DIF	FMI	12	20150908	2080.5	2539.1			28.0343										20150908					Lund Snee, J.-E., and Zoback, M.D., 2016, State of stress in Texas: Implications for induced seismicity: Geophysical Research Letters, 43, 10,208–10,214, doi: 10.1002/2016GL070974.
A167	30.59	-96.43	65	10	155	2987.04	B	DIF	FMI	96	20151118	2712.7	3413.8					65		155	2980	B	BO	CBIL	~30	20151118	2712.72	3337.56			Lund Snee, J.-E., and Zoback, M.D., 2016, State of stress in Texas: Implications for induced seismicity: Geophysical Research Letters, 43, 10,208–10,214, doi: 10.1002/2016GL070974.			Mean and SD estimated from rose diagram. Mean depths estimated visually from logs this study.
A168	31.15	-101.25	70	15	160	2438.4	B	DIF	FMI	26	20151114	1798.3	2712.7																		Lund Snee, J.-E., and Zoback, M.D., 2016, State of stress in Texas: Implications for induced seismicity: Geophysical Research Letters, 43, 10,208–10,214, doi: 10.1002/2016GL070974.			Mean and SD estimated from rose diagram. Mean depths estimated visually from logs this study.
A169	31.18	-102.08	106	20	196	2377.44	B	DIF	FMI	239	20151114	1981.2	2804.2					110		20	2612.14	B	BO		?		2301.24	2712.72			Lund Snee, J.-E., and Zoback, M.D., 2016, State of stress in Texas: Implications for induced seismicity: Geophysical Research Letters, 43, 10,208–10,214, doi: 10.1002/2016GL070974.			Mean and SD estimated from rose diagram. Mean depths estimated visually from logs this study.
A170	31.18	-101.9	102	20	192	2880.36	B	DIF	FMI	60	20151114	2682.2	3139.4																		Lund Snee, J.-E., and Zoback, M.D., 2016, State of stress in Texas: Implications for induced seismicity: Geophysical Research Letters, 43, 10,208–10,214, doi: 10.1002/2016GL070974.			Mean and SD estimated from rose diagram. Mean depths estimated visually from logs this study.
A171	31.18	-101.18	77	10	167	1783.08	B	DIF	FMI	21	20151114	1554.5	1923.3																		Lund Snee, J.-E., and Zoback, M.D., 2016, State of stress in Texas: Implications for induced seismicity: Geophysical Research Letters, 43, 10,208–10,214, doi: 10.1002/2016GL070974.			Mean and SD estimated from rose diagram. Mean depths estimated visually from logs this study.
A172	31.22	-101.89	71.955	11.3104	161.955	2220.42	B	DIF	FMI	28	20151114	1883.4	2343.4																		Lund Snee, J.-E., and Zoback, M.D., 2016, State of stress in Texas: Implications for induced seismicity: Geophysical Research Letters, 43, 10,208–10,214, doi: 10.1002/2016GL070974.			Mean depths estimated visually from logs this study.
A173	31.23	-101.12	85	10	175	2392.68	B	DIF	FMI	18	20151114	2255.5	2499.4																		Lund Snee, J.-E., and Zoback, M.D., 2016, State of stress in Texas: Implications for induced seismicity: Geophysical Research Letters, 43, 10,208–10,214, doi: 10.1002/2016GL070974.			Mean and SD estimated from rose diagram. Mean depths estimated visually from logs this study.
A174	31.23	-101.09	78.3837	12.5054	168.384	2446.74	B	DIF	FMI	175	20151114	1857.9	2733.6			152.982															Lund Snee, J.-E., and Zoback, M.D., 2016, State of stress in Texas: Implications for induced seismicity: Geophysical Research Letters, 43, 10,208–10,214, doi: 10.1002/2016GL070974.
A175	31.25	-101.06	82	15	172	2148.84	B	DIF	FMI	234	20151114	2377.4	1737.4																		Lund Snee, J.-E., and Zoback, M.D., 2016, State of stress in Texas: Implications for induced seismicity: Geophysical Research Letters, 43, 10,208–10,214, doi: 10.1002/2016GL070974.			Mean and SD estimated from rose diagram. Mean depths estimated visually from logs this study.
A176	31.26	-101.13	68	13	158	2407.92	B	DIF	FMI	64	20151114	2621.3	2316.5																		Lund Snee, J.-E., and Zoback, M.D., 2016, State of stress in Texas: Implications for induced seismicity: Geophysical Research Letters, 43, 10,208–10,214, doi: 10.1002/2016GL070974.			Mean and SD estimated from rose diagram. Mean depths estimated visually from logs this study.
A177	31.26	-101.08	85	20	175	2270.76	B	DIF	FMI	157	20151114	1767.8	2651.8																		Lund Snee, J.-E., and Zoback, M.D., 2016, State of stress in Texas: Implications for induced seismicity: Geophysical Research Letters, 43, 10,208–10,214, doi: 10.1002/2016GL070974.			Mean and SD estimated from rose diagram. Mean depths estimated visually from logs this study.
A178	31.28	-101.05	75	18	165	2164.08	B	DIF	FMI	169	20151114	1779.1	2575.6																		Lund Snee, J.-E., and Zoback, M.D., 2016, State of stress in Texas: Implications for induced seismicity: Geophysical Research Letters, 43, 10,208–10,214, doi: 10.1002/2016GL070974.			Mean and SD estimated from rose diagram. Mean depths estimated visually from logs this study.
A179	31.3	-101.13	90		180	2301.24	B	DIF	FMI	322	20151114	1567.3	2834.6																		Lund Snee, J.-E., and Zoback, M.D., 2016, State of stress in Texas: Implications for induced seismicity: Geophysical Research Letters, 43, 10,208–10,214, doi: 10.1002/2016GL070974.			Mean and SD estimated from rose diagram. Mean depths estimated visually from logs this study.
A180	31.4	-102.48	110	15	200	1737.36	B	DIF	FMI	116	20151114	1371.6	2316.5					110		20	2020	C	BO	Resistivity	?		1996.44	2042.16			Lund Snee, J.-E., and Zoback, M.D., 2016, State of stress in Texas: Implications for induced seismicity: Geophysical Research Letters, 43, 10,208–10,214, doi: 10.1002/2016GL070974.			Mean and SD estimated from rose diagram. Mean depths estimated visually from logs this study.
A181	31.46	-102.37	102.158	19.4063	12.158		B	DIF	FMI	24.5	20160505	1035.7	2209.8																		Lund Snee, J.-E., and Zoback, M.D., 2016, State of stress in Texas: Implications for induced seismicity: Geophysical Research Letters, 43, 10,208–10,214, doi: 10.1002/2016GL070974.			Interpreted manually from PDF of image log (resistivity). Very challenging data.
A182	31.73	-103.62	85		175	2407.92	B	DIF	FMI	118	20151114	1585	2804.2																		Lund Snee, J.-E., and Zoback, M.D., 2016, State of stress in Texas: Implications for induced seismicity: Geophysical Research Letters, 43, 10,208–10,214, doi: 10.1002/2016GL070974.			Mean and SD estimated from frose diagram
A183	31.75	-102.16	88	15	178	2575.56	B	DIF	FMI	78	20151114	2255.5	3291.8																		Lund Snee, J.-E., and Zoback, M.D., 2016, State of stress in Texas: Implications for induced seismicity: Geophysical Research Letters, 43, 10,208–10,214, doi: 10.1002/2016GL070974.			Mean and SD estimated from rose diagram
A184	32.39	-102.86	75	8	165	2118.36	B	DIF	FMI	266	20151114	1539.2	2590.8					75		165	2377.44	B	BO	CBIL	?		2255.52	2514.6			Lund Snee, J.-E., and Zoback, M.D., 2016, State of stress in Texas: Implications for induced seismicity: Geophysical Research Letters, 43, 10,208–10,214, doi: 10.1002/2016GL070974.			Mean and SD estimated from rose diagram
A185	32.56	-101.65	85	18	175	2133.6	B	DIF	FMI	125	20151114	1843.7	2728																		Lund Snee, J.-E., and Zoback, M.D., 2016, State of stress in Texas: Implications for induced seismicity: Geophysical Research Letters, 43, 10,208–10,214, doi: 10.1002/2016GL070974.			Mean and SD estimated from frose diagram
A186	35.46	-102.04	115	10	205	2819.4	B	DIF	FMI	65	20151114	2664	2859					116	8	26	2819.4	C	BO	FMI	8	20190809	2796.54	2857.5			Lund Snee, J.-E., and Zoback, M.D., 2016, State of stress in Texas: Implications for induced seismicity: Geophysical Research Letters, 43, 10,208–10,214, doi: 10.1002/2016GL070974.			Mean and SD estimated from frose diagram
A188	30.36	-101.93	154.746	4.936	64.7464	3596.93	B	DIF	FMI	8	20160301	3173.9	3667.3					174.213	12.278		3020.47	D	BO	?	3	20160301	3011.61	3025.32			Lund Snee, J.-E., and Zoback, M.D., 2016, State of stress in Texas: Implications for induced seismicity: Geophysical Research Letters, 43, 10,208–10,214, doi: 10.1002/2016GL070974.
A189	30.49	-102.11	146.572	8.7476	56.5725	3477.02	B	DIF	FMI	7	20160301	3415.2	3799.5					167.869	10.8333		2876.87		BO	?	12	20160301	2839.84	2947.64			Lund Snee, J.-E., and Zoback, M.D., 2016, State of stress in Texas: Implications for induced seismicity: Geophysical Research Letters, 43, 10,208–10,214, doi: 10.1002/2016GL070974.			Hard to tell whether BO or DIF is better data point, but they're not giving quite the same SHmax
A190	30.51	-102.11	153.14	13.4454	63.1399	3616.22	B	DIF	FMI	15	20160301	3503.9	3718.2																		Lund Snee, J.-E., and Zoback, M.D., 2016, State of stress in Texas: Implications for induced seismicity: Geophysical Research Letters, 43, 10,208–10,214, doi: 10.1002/2016GL070974.
A191	30.52	-102.17	150.904	6.923	60.9043	3032.99	B	DIF	FMI	7	20160301	2865.5	3313.3					159.174	14.7816		3000.99	C	BO	?	5	20160301	2885.92	3118.88			Lund Snee, J.-E., and Zoback, M.D., 2016, State of stress in Texas: Implications for induced seismicity: Geophysical Research Letters, 43, 10,208–10,214, doi: 10.1002/2016GL070974.
A192	30.91	-96.43	60.239	11.6621	150.239	2268.3	B	DIF	FMI	32	20160301	2040.6	2391.3																		Lund Snee, J.-E., and Zoback, M.D., 2016, State of stress in Texas: Implications for induced seismicity: Geophysical Research Letters, 43, 10,208–10,214, doi: 10.1002/2016GL070974.
A193	31	-96.5	65.9483	5.7935	155.948	3932.04	B	DIF	FMI	17	20160301	3854.5	4127.6																		Lund Snee, J.-E., and Zoback, M.D., 2016, State of stress in Texas: Implications for induced seismicity: Geophysical Research Letters, 43, 10,208–10,214, doi: 10.1002/2016GL070974.
A194	31	-96.44	75.0777	11.443	165.078	4148.56	B	DIF	FMI	20	20160301	4076.8	4287.6																		Lund Snee, J.-E., and Zoback, M.D., 2016, State of stress in Texas: Implications for induced seismicity: Geophysical Research Letters, 43, 10,208–10,214, doi: 10.1002/2016GL070974.
A195	31	-96.43	74.5894	13.7061	164.589	4218.01	B	DIF	FMI	30	20160301	4100.4	4405.6																		Lund Snee, J.-E., and Zoback, M.D., 2016, State of stress in Texas: Implications for induced seismicity: Geophysical Research Letters, 43, 10,208–10,214, doi: 10.1002/2016GL070974.
A196	31.07	-101.64	102.827	10.8657	12.8271	1751.24	B	DIF	FMI	6	20160301	1404.2	2637.7					167.525	5.4973		2649.73	D	BO	?		20160301	2648.85	2650.68			Lund Snee, J.-E., and Zoback, M.D., 2016, State of stress in Texas: Implications for induced seismicity: Geophysical Research Letters, 43, 10,208–10,214, doi: 10.1002/2016GL070974.
A197	31.66	-104.12	108.511	12.9085	18.5108	1975.28	B	DIF	FMI	118	20160301	1775.7	2192.7																		Lund Snee, J.-E., and Zoback, M.D., 2016, State of stress in Texas: Implications for induced seismicity: Geophysical Research Letters, 43, 10,208–10,214, doi: 10.1002/2016GL070974.
A198	31.86	-104.08	65.1803	12.7882	155.18	2293.29	B	DIF	FMI	176	20160301	1941.6	2910.4																		Lund Snee, J.-E., and Zoback, M.D., 2016, State of stress in Texas: Implications for induced seismicity: Geophysical Research Letters, 43, 10,208–10,214, doi: 10.1002/2016GL070974.
A199	32.02	-102.58	80.7925	5.5286	170.792	2053.29	B	DIF	FMI	31	20160301	1934.2	2185.2																		Lund Snee, J.-E., and Zoback, M.D., 2016, State of stress in Texas: Implications for induced seismicity: Geophysical Research Letters, 43, 10,208–10,214, doi: 10.1002/2016GL070974.
A200	32.07	-102.68	71.4334	8.2238	161.433	2722.66	B	DIF	FMI	13	20160301	2602.4	2819.2					58.5332	25.1993		2537.91	D	BO	?	17	20160301	2312.18	2937.5			Lund Snee, J.-E., and Zoback, M.D., 2016, State of stress in Texas: Implications for induced seismicity: Geophysical Research Letters, 43, 10,208–10,214, doi: 10.1002/2016GL070974.
A201	32.08	-101.44	60.8179	9.2733	150.818	2949.25	B	DIF	FMI	48	20160301	2827	3100.1																		Lund Snee, J.-E., and Zoback, M.D., 2016, State of stress in Texas: Implications for induced seismicity: Geophysical Research Letters, 43, 10,208–10,214, doi: 10.1002/2016GL070974.
A202	32.13	-102.72	82.6195	11.1327	172.619	2300.83	B	DIF	FMI	11	20160301	2250.4	2495.3																		Lund Snee, J.-E., and Zoback, M.D., 2016, State of stress in Texas: Implications for induced seismicity: Geophysical Research Letters, 43, 10,208–10,214, doi: 10.1002/2016GL070974.
A203	32.22	-103.05	79.7963	7.3503	169.796	2652.51	B	DIF	FMI	20	20160301	2599.4	2931.3																		Lund Snee, J.-E., and Zoback, M.D., 2016, State of stress in Texas: Implications for induced seismicity: Geophysical Research Letters, 43, 10,208–10,214, doi: 10.1002/2016GL070974.
A204	33.29	-97.33	32.4539	8.0808	122.454	2585.7	B	DIF	FMI	11	20160301	2415.9	2629.2																		Lund Snee, J.-E., and Zoback, M.D., 2016, State of stress in Texas: Implications for induced seismicity: Geophysical Research Letters, 43, 10,208–10,214, doi: 10.1002/2016GL070974.
A205	33.3	-97.38	37.8091	4.2124	127.809	788.12	B	DIF	FMI	14	20160301	2314.4	2563.1																		Lund Snee, J.-E., and Zoback, M.D., 2016, State of stress in Texas: Implications for induced seismicity: Geophysical Research Letters, 43, 10,208–10,214, doi: 10.1002/2016GL070974.
A206	36.17	-100.79	93.0598	10.1958	3.0598	2262.96	B	DIF	FMI	14	20160301	2099.8	2517.7																		Lund Snee, J.-E., and Zoback, M.D., 2016, State of stress in Texas: Implications for induced seismicity: Geophysical Research Letters, 43, 10,208–10,214, doi: 10.1002/2016GL070974.
A207	36.18	-100.78	92.7385	9.8265	2.7385	2286.61	B	DIF	FMI	38	20160301	2089.6	2502.4																		Lund Snee, J.-E., and Zoback, M.D., 2016, State of stress in Texas: Implications for induced seismicity: Geophysical Research Letters, 43, 10,208–10,214, doi: 10.1002/2016GL070974.
A208	36.39	-101.81	111.43	5.9806	21.4301	1906.49	B	DIF	FMI	27	20160301	1826.7	1965.4																		Lund Snee, J.-E., and Zoback, M.D., 2016, State of stress in Texas: Implications for induced seismicity: Geophysical Research Letters, 43, 10,208–10,214, doi: 10.1002/2016GL070974.
A209	30.95	-101.63	86.9035	12.4218	176.904	1911.4	B	DIF	FMI	6	20150908	1497.9	2447.3			19.4846										20150908					Lund Snee, J.-E., and Zoback, M.D., 2016, State of stress in Texas: Implications for induced seismicity: Geophysical Research Letters, 43, 10,208–10,214, doi: 10.1002/2016GL070974.
A210	31	-101.71	118.766	15.9494	208.766	2422.68	B	DIF	FMI	22	20150908	2252.9	2492.8			7.85043										20150908					Lund Snee, J.-E., and Zoback, M.D., 2016, State of stress in Texas: Implications for induced seismicity: Geophysical Research Letters, 43, 10,208–10,214, doi: 10.1002/2016GL070974.
A211	31.02	-101.81	100.753	17.9436	190.753	2123.65	B	DIF	FMI	39	20150908	1666.3	2602.2			206.283										20150908					Lund Snee, J.-E., and Zoback, M.D., 2016, State of stress in Texas: Implications for induced seismicity: Geophysical Research Letters, 43, 10,208–10,214, doi: 10.1002/2016GL070974.
A212	31.02	-101.44	77.2829	9.36	167.283	1693.15	B	DIF	FMI	25	20150908	1383	1860.2			10.4815										20150908					Lund Snee, J.-E., and Zoback, M.D., 2016, State of stress in Texas: Implications for induced seismicity: Geophysical Research Letters, 43, 10,208–10,214, doi: 10.1002/2016GL070974.
A213	31.19	-101.04	79.9197	12.339	169.92	2159.12	B	DIF	FMI	14	20150908	1901.8	2342.5			83.2134										20150908					Lund Snee, J.-E., and Zoback, M.D., 2016, State of stress in Texas: Implications for induced seismicity: Geophysical Research Letters, 43, 10,208–10,214, doi: 10.1002/2016GL070974.
A214	31.63	-102.33	85.9236	8.4646	175.924	2954.72	B	DIF	FMI	70	20150908	2692.8	3177.8			181.393															Lund Snee, J.-E., and Zoback, M.D., 2016, State of stress in Texas: Implications for induced seismicity: Geophysical Research Letters, 43, 10,208–10,214, doi: 10.1002/2016GL070974.
A215	31.73	-101.01	58.7077	9.3752	148.708	2323.39	B	DIF	FMI	13	20150908	2212.7	2494.1			67.5425										20150908					Lund Snee, J.-E., and Zoback, M.D., 2016, State of stress in Texas: Implications for induced seismicity: Geophysical Research Letters, 43, 10,208–10,214, doi: 10.1002/2016GL070974.
A216	31.83	-101.08	68.1814	17.85	158.181	2418.51	B	DIF	FMI	75	20150908	2283.3	2620.5			51.1576										20150908					Lund Snee, J.-E., and Zoback, M.D., 2016, State of stress in Texas: Implications for induced seismicity: Geophysical Research Letters, 43, 10,208–10,214, doi: 10.1002/2016GL070974.
A217	31.83	-100.76	51.137	10.3002	141.137	2257.29	B	DIF	FMI	18	20150908	2072.6	2377.9			24.4401															Lund Snee, J.-E., and Zoback, M.D., 2016, State of stress in Texas: Implications for induced seismicity: Geophysical Research Letters, 43, 10,208–10,214, doi: 10.1002/2016GL070974.			Looks good. Make sure to get vertical pilot data because other log (with horiz component) has no DIF
A218	31.9	-101.08	61.7255	12.2887	151.726	2419.62	B	DIF	FMI	42	20150908	2203.9	2599.5			32.2198										20150908					Lund Snee, J.-E., and Zoback, M.D., 2016, State of stress in Texas: Implications for induced seismicity: Geophysical Research Letters, 43, 10,208–10,214, doi: 10.1002/2016GL070974.
A219	31.93	-100.72	69.4364	7.0573	159.436	1688.49	B	DIF	FMI	8	20150908	1188.5	2229.3			26.1125															Lund Snee, J.-E., and Zoback, M.D., 2016, State of stress in Texas: Implications for induced seismicity: Geophysical Research Letters, 43, 10,208–10,214, doi: 10.1002/2016GL070974.			"Run2" just doesn't include the messed up portion of the log above 6090 ft
A220	31.97	-103.47	82.5467	7.2193	172.547	2784.7	B	DIF	FMI	32	20150908	2356.3	2669.1			498.039															Lund Snee, J.-E., and Zoback, M.D., 2016, State of stress in Texas: Implications for induced seismicity: Geophysical Research Letters, 43, 10,208–10,214, doi: 10.1002/2016GL070974.			Minor quibbles but overall very good DIF and I mostly agree with the logging company interpretations.
A221	32.69	-100.42	45.6301	10.6268	135.63	1662.64	B	DIF	FMI	8	20150908	1503.8	1888.4			83.2052															Lund Snee, J.-E., and Zoback, M.D., 2016, State of stress in Texas: Implications for induced seismicity: Geophysical Research Letters, 43, 10,208–10,214, doi: 10.1002/2016GL070974.
A224	33.18	-97.26	14.0909	15.4675	104.091	2570.74	B	DIF	FMI	11	20150908	2218.2	2656.3			115.667										20150908					Lund Snee, J.-E., and Zoback, M.D., 2016, State of stress in Texas: Implications for induced seismicity: Geophysical Research Letters, 43, 10,208–10,214, doi: 10.1002/2016GL070974.			More NE orientations in middle are in Barnett Shale. More NNE DIF orientations are above and bleow Barnett Shale
A257	31.19	-102.08	100	15	10	2598.42	B	DIF	FMI	62	20151114	2484.1	2785.9																		Lund Snee, J.-E., and Zoback, M.D., 2016, State of stress in Texas: Implications for induced seismicity: Geophysical Research Letters, 43, 10,208–10,214, doi: 10.1002/2016GL070974.			Mean and SD estimated from rose diagram. Mean depths estimated visually from logs this study.
A258	31.2	-101.96	105	22	195	2712.72	B	DIF	FMI	35	20151114	2499.4	2910.8																		Lund Snee, J.-E., and Zoback, M.D., 2016, State of stress in Texas: Implications for induced seismicity: Geophysical Research Letters, 43, 10,208–10,214, doi: 10.1002/2016GL070974.			Mean and SD estimated from rose diagram. Mean depths estimated visually from logs this study.
A259	31.87	-103.07	75	15	165	1844.04	B	DIF	FMI	78	20151114	1554.5	2179.3																		Lund Snee, J.-E., and Zoback, M.D., 2016, State of stress in Texas: Implications for induced seismicity: Geophysical Research Letters, 43, 10,208–10,214, doi: 10.1002/2016GL070974.			Mean and SD estimated from rose diagram. Mean depths estimated visually from logs this study.
A263	33.45	-103.27	118	10	28	1569.72	C	DIF	FMI	12	20160718	1527	1600.2			14.6304		122	10	32	5080	C	BO	FMI	6		1508.76	1578.86	14.0208		Lund Snee, J.-E., and Zoback, M.D., 2016, State of stress in Texas: Implications for induced seismicity: Geophysical Research Letters, 43, 10,208–10,214, doi: 10.1002/2016GL070974.			Measured from rose diagram. No information about indicator length, but results would be D-quality if weighted by 0.2*measurement distance
A264	31.26	-101.03	83	22	173	2042.16	C	DIF	FMI	108	20151114	1889.8	2194.6																		Lund Snee, J.-E., and Zoback, M.D., 2016, State of stress in Texas: Implications for induced seismicity: Geophysical Research Letters, 43, 10,208–10,214, doi: 10.1002/2016GL070974.			Mean and SD estimated from rose diagram. Mean depths estimated visually from logs this study.
A265	31.42	-102.45	105	12	15	2694.43	C	DIF	FMI	18	20151114	2621.3	2712.7																		Lund Snee, J.-E., and Zoback, M.D., 2016, State of stress in Texas: Implications for induced seismicity: Geophysical Research Letters, 43, 10,208–10,214, doi: 10.1002/2016GL070974.			Mean and SD estimated from rose diagram. Mean depths estimated visually from logs this study.
A266	31.89	-101.51	80.3414	7.1252	170.341	2133.6	C	DIF	FMI	16	20160503	1996.4	2151.9																		Lund Snee, J.-E., and Zoback, M.D., 2016, State of stress in Texas: Implications for induced seismicity: Geophysical Research Letters, 43, 10,208–10,214, doi: 10.1002/2016GL070974.			Depths, SHmax, and standard deviation interpreted off of PDF.
A267	30.25	-100.78	39.7672	2.1018	129.767	2512.63	C	DIF	FMI	5	20160301	2471.2	2665.2					169.539	2.464		3220.83	D	BO	?	3	20160301	3220.26	3221.39			Lund Snee, J.-E., and Zoback, M.D., 2016, State of stress in Texas: Implications for induced seismicity: Geophysical Research Letters, 43, 10,208–10,214, doi: 10.1002/2016GL070974.
A268	30.27	-100.78	31.6094	8.1426	121.609	3069.29	C	DIF	FMI	44	20160301	2960.2	3142.4					179	13.7738		2884.58		DIF	?	15	20160301	2815.25	2915.54			Lund Snee, J.-E., and Zoback, M.D., 2016, State of stress in Texas: Implications for induced seismicity: Geophysical Research Letters, 43, 10,208–10,214, doi: 10.1002/2016GL070974.			Significant stress rotation with depth, below 9600 ft
A269	31.1	-101.6	78.1935	20.3373	168.194	2292.34	C	DIF	FMI	16	20160301	1839.1	2735.2					99.55			2795.4	D	BO	?	1	20160301	2795.4	2795.4			Lund Snee, J.-E., and Zoback, M.D., 2016, State of stress in Texas: Implications for induced seismicity: Geophysical Research Letters, 43, 10,208–10,214, doi: 10.1002/2016GL070974.			Slight rotation below 8000 ft
A270	31.12	-101.86	117.9	10.2725	27.9002	2441.87	C	DIF	FMI	16	20160301	2367.1	2511.4					73.587	11.0909		2134.7	B	DIF	?	7	20160301	2059.18	2239.2			Lund Snee, J.-E., and Zoback, M.D., 2016, State of stress in Texas: Implications for induced seismicity: Geophysical Research Letters, 43, 10,208–10,214, doi: 10.1002/2016GL070974.			Significant rotation below 7500 ft
A271	31.6	-104.05	115.465	24.7337	25.4649	2077.49	C	DIF	FMI	23	20160301	2016.9	2169.1																		Lund Snee, J.-E., and Zoback, M.D., 2016, State of stress in Texas: Implications for induced seismicity: Geophysical Research Letters, 43, 10,208–10,214, doi: 10.1002/2016GL070974.			Interesting local stress rotation (fault?) near 6700 ft (~50º). This skews avg SHmax slightly. Should be more like 100–105º
A272	31.6	-104	106.476	23.4443	16.4764	2272.43	C	DIF	FMI	108	20160301	1491.2	3215																		Lund Snee, J.-E., and Zoback, M.D., 2016, State of stress in Texas: Implications for induced seismicity: Geophysical Research Letters, 43, 10,208–10,214, doi: 10.1002/2016GL070974.
A273	31.9	-104.03	79.5061	8.4248	169.506	3582.23	C	DIF	FMI	24	20160301	3530.8	3701.2																		Lund Snee, J.-E., and Zoback, M.D., 2016, State of stress in Texas: Implications for induced seismicity: Geophysical Research Letters, 43, 10,208–10,214, doi: 10.1002/2016GL070974.
A274	31.9	-104.02	78.9301	9.8953	168.93	3587.38	C	DIF	FMI	38	20160301	3500.5	3727.9					56.3335	2.5035		3277.55	D	BO	?	2	20160301	3199.29	3323.55			Lund Snee, J.-E., and Zoback, M.D., 2016, State of stress in Texas: Implications for induced seismicity: Geophysical Research Letters, 43, 10,208–10,214, doi: 10.1002/2016GL070974.
A275	31.91	-104.03	75.7628	9.9121	165.763	3634.81	C	DIF	FMI	26	20160301	3541	3734.1																		Lund Snee, J.-E., and Zoback, M.D., 2016, State of stress in Texas: Implications for induced seismicity: Geophysical Research Letters, 43, 10,208–10,214, doi: 10.1002/2016GL070974.
A276	32.12	-102.73	56.2586	8.8678	146.259	2482.03	C	DIF	FMI	8	20160301	2459.8	2546.8																		Lund Snee, J.-E., and Zoback, M.D., 2016, State of stress in Texas: Implications for induced seismicity: Geophysical Research Letters, 43, 10,208–10,214, doi: 10.1002/2016GL070974.
A277	32.14	-102.69	76.2168	5.2382	166.217	2726.41	C	DIF	FMI	11	20160301	2655.9	2786.8					62.7335	50.3764		2622.23	D	BO	?	8	20160301	2570.03	2671.16			Lund Snee, J.-E., and Zoback, M.D., 2016, State of stress in Texas: Implications for induced seismicity: Geophysical Research Letters, 43, 10,208–10,214, doi: 10.1002/2016GL070974.
A278	36.22	-102.12	95.4348	6.0159	5.4348	1992.33	C	DIF	FMI	7	20160301	1904.2	2018																		Lund Snee, J.-E., and Zoback, M.D., 2016, State of stress in Texas: Implications for induced seismicity: Geophysical Research Letters, 43, 10,208–10,214, doi: 10.1002/2016GL070974.
A279	36.37	-101.78	102.103	12.7518	12.1029	1999.49	C	DIF	FMI	26	20160301	1909	2033.8																		Lund Snee, J.-E., and Zoback, M.D., 2016, State of stress in Texas: Implications for induced seismicity: Geophysical Research Letters, 43, 10,208–10,214, doi: 10.1002/2016GL070974.
A280	36.38	-101.78	106.857	16.1547	16.8566	2001.72	C	DIF	FMI	9	20160301	1909.7	2046.7																		Lund Snee, J.-E., and Zoback, M.D., 2016, State of stress in Texas: Implications for induced seismicity: Geophysical Research Letters, 43, 10,208–10,214, doi: 10.1002/2016GL070974.
A281	36.4	-101.58	115.577	12.0731	25.577	1942.93	C	DIF	FMI	15	20160301	1925	2048.3					179.5			1970	D	BO	?	1	20160301	1970	1970			Lund Snee, J.-E., and Zoback, M.D., 2016, State of stress in Texas: Implications for induced seismicity: Geophysical Research Letters, 43, 10,208–10,214, doi: 10.1002/2016GL070974.
A282	36.42	-101.72	100.695	14.2668	10.6945	2048.16	C	DIF	FMI	15	20160301	1938.3	2103.6																		Lund Snee, J.-E., and Zoback, M.D., 2016, State of stress in Texas: Implications for induced seismicity: Geophysical Research Letters, 43, 10,208–10,214, doi: 10.1002/2016GL070974.
A283	36.44	-101.72	97.8115	6.4993	7.8115	624.28	C	DIF	FMI	14	20160301	1965.1	2131.2					164.117	28.7067		2117.29	D	BO	?	2	20160301	2025.33	2142.98			Lund Snee, J.-E., and Zoback, M.D., 2016, State of stress in Texas: Implications for induced seismicity: Geophysical Research Letters, 43, 10,208–10,214, doi: 10.1002/2016GL070974.
A284	36.44	-101.71	95.2859	9.5788	5.2859	2032.06	C	DIF	FMI	4	20160301	1931.5	2094.4					1.65	3.8493		1998.87	D	BO	?	1	20160301	1998.85	1998.88			Lund Snee, J.-E., and Zoback, M.D., 2016, State of stress in Texas: Implications for induced seismicity: Geophysical Research Letters, 43, 10,208–10,214, doi: 10.1002/2016GL070974.
A285	36.46	-101.74	95.5616	4.4959	5.5616	2106.68	C	DIF	FMI	15	20160301	1960.7	2131																		Lund Snee, J.-E., and Zoback, M.D., 2016, State of stress in Texas: Implications for induced seismicity: Geophysical Research Letters, 43, 10,208–10,214, doi: 10.1002/2016GL070974.
A286	36.47	-101.75	106.015	18.7005	16.0146	2090.09	C	DIF	FMI	6	20160301	2008.2	2113.5					23.55	1.8499		2018.16	D	BO	?	1	20160301	2018.16	2018.16			Lund Snee, J.-E., and Zoback, M.D., 2016, State of stress in Texas: Implications for induced seismicity: Geophysical Research Letters, 43, 10,208–10,214, doi: 10.1002/2016GL070974.
A287	36.48	-101.8	100.547	8.2022	10.547	1883.59	C	DIF	FMI	11	20160301	1841.2	1973.4																		Lund Snee, J.-E., and Zoback, M.D., 2016, State of stress in Texas: Implications for induced seismicity: Geophysical Research Letters, 43, 10,208–10,214, doi: 10.1002/2016GL070974.
A288	36.49	-101.16	102.152	7.3004	12.1517	2297.04	C	DIF	FMI	44	20160301	2192.2	2355.8																		Lund Snee, J.-E., and Zoback, M.D., 2016, State of stress in Texas: Implications for induced seismicity: Geophysical Research Letters, 43, 10,208–10,214, doi: 10.1002/2016GL070974.
A289	29.17	-97.42	44	12	134		C	DIF	FMI	~20	20160628																				Lund Snee, J.-E., and Zoback, M.D., 2016, State of stress in Texas: Implications for induced seismicity: Geophysical Research Letters, 43, 10,208–10,214, doi: 10.1002/2016GL070974.
A290	31.1	-101.3	55.0221	14.4924	145.022	1962.26	C	DIF	FMI	4	20150908	1848.3	2716.8			12.3084										20150908					Lund Snee, J.-E., and Zoback, M.D., 2016, State of stress in Texas: Implications for induced seismicity: Geophysical Research Letters, 43, 10,208–10,214, doi: 10.1002/2016GL070974.
A291	31.5	-103.18	124.156	6.7954	214.156	3032.68	C	DIF	FMI	2	20150908	3015.7	3089.3			37.9546															Lund Snee, J.-E., and Zoback, M.D., 2016, State of stress in Texas: Implications for induced seismicity: Geophysical Research Letters, 43, 10,208–10,214, doi: 10.1002/2016GL070974.
A295	37.2	-101.91	114.372	12.0132	204.372	4793.45	C	DIF	FMI	16.5	20160608	1403.6	1522.2			42.67															Lund Snee, J.-E., and Zoback, M.D., 2016, State of stress in Texas: Implications for induced seismicity: Geophysical Research Letters, 43, 10,208–10,214, doi: 10.1002/2016GL070974.
A320	33.23	-97.35	44.3179	4.6318	134.318	2543.45	C	DIF	FMI	11	20160301	2519	2564.7																		Lund Snee, J.-E., and Zoback, M.D., 2016, State of stress in Texas: Implications for induced seismicity: Geophysical Research Letters, 43, 10,208–10,214, doi: 10.1002/2016GL070974.			Quality corrected from Lund Snee and Zoback (2016)—upgraded from D to C.
A323	33.25	-97.34	23.9725	10.5948	113.972	2567.09	C	DIF	FMI	8	20160301	2505.3	2601.1																		Lund Snee, J.-E., and Zoback, M.D., 2016, State of stress in Texas: Implications for induced seismicity: Geophysical Research Letters, 43, 10,208–10,214, doi: 10.1002/2016GL070974.			Quality corrected from Lund Snee and Zoback (2016)—upgraded from D to C.
A324	33.27	-97.34	20.644	7.0123	110.644	2593.85	C	DIF	FMI	29	20160301	2547.3	2616.7																		Lund Snee, J.-E., and Zoback, M.D., 2016, State of stress in Texas: Implications for induced seismicity: Geophysical Research Letters, 43, 10,208–10,214, doi: 10.1002/2016GL070974.			Quality corrected from Lund Snee and Zoback (2016)—upgraded from D to C.
A325	33.27	-97.34	16.9869	11.7403	106.987	2595.78	C	DIF	FMI	28	20160301	2528.3	2621.7																		Lund Snee, J.-E., and Zoback, M.D., 2016, State of stress in Texas: Implications for induced seismicity: Geophysical Research Letters, 43, 10,208–10,214, doi: 10.1002/2016GL070974.			Quality corrected from Lund Snee and Zoback (2016)—upgraded from D to C.
A299	31.88	-103.07	45	5	135		D	DIF	FMI	6	20151114	967.7	975.4																		Lund Snee, J.-E., and Zoback, M.D., 2016, State of stress in Texas: Implications for induced seismicity: Geophysical Research Letters, 43, 10,208–10,214, doi: 10.1002/2016GL070974.
A300	28.72	-98.09	57.6407	5.5633	147.641	3589.05	D	DIF	FMI	6	20160301	3577.3	3593.3					147.641	9.6158		3442.51		BO	?	3	20160301	3353.97	3487.27			Lund Snee, J.-E., and Zoback, M.D., 2016, State of stress in Texas: Implications for induced seismicity: Geophysical Research Letters, 43, 10,208–10,214, doi: 10.1002/2016GL070974.			Almost but not quite enough DIF and BO for each to be a point. This appears to be a stress point but not quite C quality
A301	30.27	-100.79	36.9583	8.9858	126.958	2649.69	D	DIF	FMI	19	20160301	2607.2	2679.5					24.8607	20.3775		2642.26	D	BO	?	2	20160301	2617.44	2667.08			Lund Snee, J.-E., and Zoback, M.D., 2016, State of stress in Texas: Implications for induced seismicity: Geophysical Research Letters, 43, 10,208–10,214, doi: 10.1002/2016GL070974.
A302	30.5	-102.11	154.623	10.3296	64.6225	3664.19	D	DIF	FMI	4	20160301	3659.3	3669.1																		Lund Snee, J.-E., and Zoback, M.D., 2016, State of stress in Texas: Implications for induced seismicity: Geophysical Research Letters, 43, 10,208–10,214, doi: 10.1002/2016GL070974.
A303	30.51	-102.15	152.617	6.6396	62.6174	3396.06	D	DIF	FMI	2	20160301	3395.8	3396.4					163.3	3.8992		3409.19	D	BO	?	1	20160301	3409.17	3409.2			Lund Snee, J.-E., and Zoback, M.D., 2016, State of stress in Texas: Implications for induced seismicity: Geophysical Research Letters, 43, 10,208–10,214, doi: 10.1002/2016GL070974.
A304	30.51	-102.11	140.929	9.6296	50.9291	3358.29	D	DIF	FMI	5	20160301	3345	3377.8					153.5	6.6962		3323.04	D	BO	?	1	20160301	3323.04	3323.04			Lund Snee, J.-E., and Zoback, M.D., 2016, State of stress in Texas: Implications for induced seismicity: Geophysical Research Letters, 43, 10,208–10,214, doi: 10.1002/2016GL070974.
A305	30.51	-102.1	142.238	11.5952	52.2383	3626.15	D	DIF	FMI	3	20160301	3580.9	3649																		Lund Snee, J.-E., and Zoback, M.D., 2016, State of stress in Texas: Implications for induced seismicity: Geophysical Research Letters, 43, 10,208–10,214, doi: 10.1002/2016GL070974.
A306	30.52	-102.15	149.846	4.3509	59.8457	3575.01	D	DIF	FMI	2	20160301	3574.7	3575.3					173.6	0.2		3609.78	D	BO	?	1	20160301	3609.76	3609.79			Lund Snee, J.-E., and Zoback, M.D., 2016, State of stress in Texas: Implications for induced seismicity: Geophysical Research Letters, 43, 10,208–10,214, doi: 10.1002/2016GL070974.
A307	30.53	-102.2	173.686	18.5833	83.6858	3046.48	D	DIF	FMI	3	20160301	3037.4	3051.7																		Lund Snee, J.-E., and Zoback, M.D., 2016, State of stress in Texas: Implications for induced seismicity: Geophysical Research Letters, 43, 10,208–10,214, doi: 10.1002/2016GL070974.
A308	30.53	-102.19	165.674	9.1654	75.6741	3016.51	D	DIF	FMI	5	20160301	3014.1	3019.1					15.5555	46.0825		3245.35	D	DIF	?	7	20160301	3033.38	3371.77			Lund Snee, J.-E., and Zoback, M.D., 2016, State of stress in Texas: Implications for induced seismicity: Geophysical Research Letters, 43, 10,208–10,214, doi: 10.1002/2016GL070974.
A309	30.54	-102.27	136.727	3.9352	46.7271	3407.39	D	DIF	FMI	2	20160301	3398.6	3416.2					146.169	25.8908		3398.49	E	ENH	?	7	20160301	3359.21	3437.01			Lund Snee, J.-E., and Zoback, M.D., 2016, State of stress in Texas: Implications for induced seismicity: Geophysical Research Letters, 43, 10,208–10,214, doi: 10.1002/2016GL070974.
A310	30.55	-102.33	134	1.7999	44	3258.31	D	DIF	FMI	1	20160301	3258.3	3258.3																		Lund Snee, J.-E., and Zoback, M.D., 2016, State of stress in Texas: Implications for induced seismicity: Geophysical Research Letters, 43, 10,208–10,214, doi: 10.1002/2016GL070974.
A311	31	-96.44	67.6798	8.0533	157.68	4458.55	D	DIF	FMI	7	20160301	4441.8	4474.4																		Lund Snee, J.-E., and Zoback, M.D., 2016, State of stress in Texas: Implications for induced seismicity: Geophysical Research Letters, 43, 10,208–10,214, doi: 10.1002/2016GL070974.
A312	31.01	-96.45	61.1514	9.2816	151.151	4125.74	D	DIF	FMI	5	20160301	4091.5	4187.2																		Lund Snee, J.-E., and Zoback, M.D., 2016, State of stress in Texas: Implications for induced seismicity: Geophysical Research Letters, 43, 10,208–10,214, doi: 10.1002/2016GL070974.
A313	31.97	-103.99	60.1773	8.8184	150.177	2167.89	D	DIF	FMI	6	20160301	2150.9	2187.7																		Lund Snee, J.-E., and Zoback, M.D., 2016, State of stress in Texas: Implications for induced seismicity: Geophysical Research Letters, 43, 10,208–10,214, doi: 10.1002/2016GL070974.
A314	32.05	-102.7	73.5421	3.7416	163.542	1839.35	D	DIF	FMI	9	20160301	1830.6	1862.3																		Lund Snee, J.-E., and Zoback, M.D., 2016, State of stress in Texas: Implications for induced seismicity: Geophysical Research Letters, 43, 10,208–10,214, doi: 10.1002/2016GL070974.
A315	32.13	-102.73	71.5002	1.9585	161.5	1840.21	D	DIF	FMI	3	20160301	1839.8	1840.7																		Lund Snee, J.-E., and Zoback, M.D., 2016, State of stress in Texas: Implications for induced seismicity: Geophysical Research Letters, 43, 10,208–10,214, doi: 10.1002/2016GL070974.
A316	32.13	-102.69	84.049	3.3639	174.049	3215.61	D	DIF	FMI	2	20160301	3215.3	3215.9					82.1017	4.9783		3185.44	D	BO	?	2	20160301	3185.1	3185.63			Lund Snee, J.-E., and Zoback, M.D., 2016, State of stress in Texas: Implications for induced seismicity: Geophysical Research Letters, 43, 10,208–10,214, doi: 10.1002/2016GL070974.
A317	32.39	-97.67	30.4618	11.553	120.462		D	DIF	FMI	6	20160301	1819.9	1833.7																		Lund Snee, J.-E., and Zoback, M.D., 2016, State of stress in Texas: Implications for induced seismicity: Geophysical Research Letters, 43, 10,208–10,214, doi: 10.1002/2016GL070974.
A318	33.22	-97.28	28.1849	6.9277	118.185	2643.56	D	DIF	FMI	4	20160301	2636.3	2648.1																		Lund Snee, J.-E., and Zoback, M.D., 2016, State of stress in Texas: Implications for induced seismicity: Geophysical Research Letters, 43, 10,208–10,214, doi: 10.1002/2016GL070974.
A319	33.23	-97.36	9.2996	2.0472	99.2996	2565.62	D	DIF	FMI	3	20160301	2564.6	2566.8																		Lund Snee, J.-E., and Zoback, M.D., 2016, State of stress in Texas: Implications for induced seismicity: Geophysical Research Letters, 43, 10,208–10,214, doi: 10.1002/2016GL070974.
A321	33.24	-97.31	18.1753	6.4474	108.175	2643.79	D	DIF	FMI	9	20160301	2633	2656.6																		Lund Snee, J.-E., and Zoback, M.D., 2016, State of stress in Texas: Implications for induced seismicity: Geophysical Research Letters, 43, 10,208–10,214, doi: 10.1002/2016GL070974.
A322	33.25	-97.35	25.05	4.59619	115.05	2581.23	D	DIF	FMI	1	20160301	2581.2	2581.2																		Lund Snee, J.-E., and Zoback, M.D., 2016, State of stress in Texas: Implications for induced seismicity: Geophysical Research Letters, 43, 10,208–10,214, doi: 10.1002/2016GL070974.
A326	33.27	-97.29	165.532	4.889	75.5321	2483	D	DIF	FMI	30	20160301	2465.1	2490.4					38.1465	12.4042		2273.89	D	DIF	?	7	20160301	2266.03	2282.83			Lund Snee, J.-E., and Zoback, M.D., 2016, State of stress in Texas: Implications for induced seismicity: Geophysical Research Letters, 43, 10,208–10,214, doi: 10.1002/2016GL070974.			Large stress rotation below 7600 ft
A327	36.12	-100.4	81.3431	7.3079	171.343	3050.98	D	DIF	FMI	5	20160301	3041.7	3059.8																		Lund Snee, J.-E., and Zoback, M.D., 2016, State of stress in Texas: Implications for induced seismicity: Geophysical Research Letters, 43, 10,208–10,214, doi: 10.1002/2016GL070974.
A328	36.14	-101.19	90.0273	7.8142	0.0273	2204.6	D	DIF	FMI	4	20160301	2197.9	2208.5																		Lund Snee, J.-E., and Zoback, M.D., 2016, State of stress in Texas: Implications for induced seismicity: Geophysical Research Letters, 43, 10,208–10,214, doi: 10.1002/2016GL070974.
A329	36.28	-102.06	94.9635	8.4983	4.9635	1496.49	D	DIF	FMI	15	20160301	1480.5	1503.5																		Lund Snee, J.-E., and Zoback, M.D., 2016, State of stress in Texas: Implications for induced seismicity: Geophysical Research Letters, 43, 10,208–10,214, doi: 10.1002/2016GL070974.
A330	36.28	-102.05	101.71	3.499	11.71	1583.75	D	DIF	FMI	5	20160301	1578.7	1587.1																		Lund Snee, J.-E., and Zoback, M.D., 2016, State of stress in Texas: Implications for induced seismicity: Geophysical Research Letters, 43, 10,208–10,214, doi: 10.1002/2016GL070974.
A331	36.4	-101.8	108.974	6.347	18.9743	1978.42	D	DIF	FMI	8	20160301	1937.9	2008.1																		Lund Snee, J.-E., and Zoback, M.D., 2016, State of stress in Texas: Implications for induced seismicity: Geophysical Research Letters, 43, 10,208–10,214, doi: 10.1002/2016GL070974.
A332	36.41	-101.61	107.198	11.4028	17.1981	1940.59	D	DIF	FMI	10	20160301	1920.4	1962.4																		Lund Snee, J.-E., and Zoback, M.D., 2016, State of stress in Texas: Implications for induced seismicity: Geophysical Research Letters, 43, 10,208–10,214, doi: 10.1002/2016GL070974.
A333	36.44	-101.73	101.199	5.6993	11.1987	2090.55	D	DIF	FMI	5	20160301	2075.9	2102.9					32			2040.47	D	BO	?	1	20160301	2040.47	2040.47			Lund Snee, J.-E., and Zoback, M.D., 2016, State of stress in Texas: Implications for induced seismicity: Geophysical Research Letters, 43, 10,208–10,214, doi: 10.1002/2016GL070974.
A334	36.49	-101.34	117.846	20.8284	27.8457	2007.79	D	DIF	FMI	2	20160301	1910	2001.7																		Lund Snee, J.-E., and Zoback, M.D., 2016, State of stress in Texas: Implications for induced seismicity: Geophysical Research Letters, 43, 10,208–10,214, doi: 10.1002/2016GL070974.
A335	28.96	-97.83	47	12	137		D	DIF	FMI	3	20160628																				Lund Snee, J.-E., and Zoback, M.D., 2016, State of stress in Texas: Implications for induced seismicity: Geophysical Research Letters, 43, 10,208–10,214, doi: 10.1002/2016GL070974.
A336	31.48	-103.47	127.12	10.7837	217.12	3807.16	D	DIF	FMI	257	20150908	3807.1	3807.2			1.16															Lund Snee, J.-E., and Zoback, M.D., 2016, State of stress in Texas: Implications for induced seismicity: Geophysical Research Letters, 43, 10,208–10,214, doi: 10.1002/2016GL070974.			Only see one interpreation for DIF near bottom of logged interval (but more than that shown in rose diagram)
A337	32.19	-102.07	77.1586	3.8099	167.159	3259.98	D	DIF	FMI	76	20150908	3259.4	3260.5			2.81849															Lund Snee, J.-E., and Zoback, M.D., 2016, State of stress in Texas: Implications for induced seismicity: Geophysical Research Letters, 43, 10,208–10,214, doi: 10.1002/2016GL070974.			DIF present in many of these wells near here, but DIF disappear below around middle or upper Bone Springs Formation, then they reappear below in the Wolfcamp Formation
A338	32.23	-100.76	59.2871	10.3633	149.287	2257.11	D	DIF	FMI	67	20150908	2213.7	2304.4			11.8677															Lund Snee, J.-E., and Zoback, M.D., 2016, State of stress in Texas: Implications for induced seismicity: Geophysical Research Letters, 43, 10,208–10,214, doi: 10.1002/2016GL070974.
A339	32.47	-94.08	67.7259	4.1843	157.726	3470.55	D	DIF	FMI	85	20150908	3459.2	3495.4			14.1567		78.1778	10.1596	-11.8222	3427.9	B	BO	Resistivity	14	20150908	3063.22	3496.68	11.1971		Lund Snee, J.-E., and Zoback, M.D., 2016, State of stress in Texas: Implications for induced seismicity: Geophysical Research Letters, 43, 10,208–10,214, doi: 10.1002/2016GL070974.			All BO and DIF near bottom of logged interval
A340	32.69	-100.57	49.5977	5.6085	139.598	2224.96	D	DIF	FMI	6	20150908	2210.7	2241.4			32.0714															Lund Snee, J.-E., and Zoback, M.D., 2016, State of stress in Texas: Implications for induced seismicity: Geophysical Research Letters, 43, 10,208–10,214, doi: 10.1002/2016GL070974.
A341	32.86	-100.81	75.5263	8.4422	165.526	2296.26	D	DIF	FMI	4	20150908	2288.4	2303.3			34.2016															Lund Snee, J.-E., and Zoback, M.D., 2016, State of stress in Texas: Implications for induced seismicity: Geophysical Research Letters, 43, 10,208–10,214, doi: 10.1002/2016GL070974.
A342	37.21	-101.9	101.548	13.6093	11.5477	1409.93	D	DIF	FMI		20160628	1403.9	1417.3			4.1															Lund Snee, J.-E., and Zoback, M.D., 2016, State of stress in Texas: Implications for induced seismicity: Geophysical Research Letters, 43, 10,208–10,214, doi: 10.1002/2016GL070974.			Publicly available log, SW Kansas. Interpreted image log from PDF/TIFF
A343	28.5	-100.28	129.709	11.0611	39.7095	3715	D	DIF	FMI		20150831	3100	4330			75		28.6	36.9	126.9		E	SWA	SONIC		20150831					Lund Snee, J.-E., and Zoback, M.D., 2016, State of stress in Texas: Implications for induced seismicity: Geophysical Research Letters, 43, 10,208–10,214, doi: 10.1002/2016GL070974.			Consistent DIF at 128º and possibly a conjugate, between 3100–4330 ft. Conjugate is weaker, hard to see. 58 DIF in this interval. Tons of scatter in data, huge SD (like 100º) where anis exists.
A368	32.25	-93.78	82.733	6.228	172.733	3566.16	A	HFS	MICROSEIS	24	20160514	3459.5	3642.4																		Lund Snee, J.-E., and Zoback, M.D., 2016, State of stress in Texas: Implications for induced seismicity: Geophysical Research Letters, 43, 10,208–10,214, doi: 10.1002/2016GL070974.			Location is highly generalized. All that is known is that it is Caspiana Field, De Soto Parish, Louisiana
A402	28.79	-98.18	64.5384	5.7409	154.538	3174.44	B	HFS	MICROSEIS	48	20160204	3052.9	3290.9																		Lund Snee, J.-E., and Zoback, M.D., 2016, State of stress in Texas: Implications for induced seismicity: Geophysical Research Letters, 43, 10,208–10,214, doi: 10.1002/2016GL070974.
A446	31.53	-104.15	128.8	8.8	218.8	1912.01	A	SWA	SONIC		20150908	1591.4	2232.7				0.049														Lund Snee, J.-E., and Zoback, M.D., 2016, State of stress in Texas: Implications for induced seismicity: Geophysical Research Letters, 43, 10,208–10,214, doi: 10.1002/2016GL070974.
A447	31.88	-104.25	77.7	6.3	167.7	1826.82	A	SWA	SONIC		20150908	1652	2001.6				0.039	70.8	6.6			C	SWA	SONIC			7337	7565		0.045	Lund Snee, J.-E., and Zoback, M.D., 2016, State of stress in Texas: Implications for induced seismicity: Geophysical Research Letters, 43, 10,208–10,214, doi: 10.1002/2016GL070974.
A448	33.31	-97.25	47	11.8	137	2316.48	A	SWA	SONIC		20150908	2164.1	2468.9				0.083														Lund Snee, J.-E., and Zoback, M.D., 2016, State of stress in Texas: Implications for induced seismicity: Geophysical Research Letters, 43, 10,208–10,214, doi: 10.1002/2016GL070974.
A449	31.47	-103.5	119.4	6	209.4	2499.51	B	SWA	SONIC		20150908	2377.4	2621.6				0.027	117.1	12.053			B	SWA	SONIC			7800	9050		0.022	Lund Snee, J.-E., and Zoback, M.D., 2016, State of stress in Texas: Implications for induced seismicity: Geophysical Research Letters, 43, 10,208–10,214, doi: 10.1002/2016GL070974.			Lots of gaps in second orientation but value is nearly the same.
A450	31.67	-104.18	87	12.9	177	1996.44	B	SWA	SONIC		20150908	1946.8	2046.1				0.024	83	10.4			C	SWA	SONIC			5543	5644		0.083	Lund Snee, J.-E., and Zoback, M.D., 2016, State of stress in Texas: Implications for induced seismicity: Geophysical Research Letters, 43, 10,208–10,214, doi: 10.1002/2016GL070974.
A451	31.88	-104.3	69.7	19	159.7	1509.83	B	SWA	SONIC		20150908	1453.3	1566.4				0.021														Lund Snee, J.-E., and Zoback, M.D., 2016, State of stress in Texas: Implications for induced seismicity: Geophysical Research Letters, 43, 10,208–10,214, doi: 10.1002/2016GL070974.
A452	32.24	-97.65	32	8.9	122	1662.99	B	SWA	SONIC		20150908	1610	1716				0.053														Lund Snee, J.-E., and Zoback, M.D., 2016, State of stress in Texas: Implications for induced seismicity: Geophysical Research Letters, 43, 10,208–10,214, doi: 10.1002/2016GL070974.
A453	32.55	-97.29	37	8.4	127	2141.68	B	SWA	SONIC		20150908	2088.8	2194.6				0.031	42	1.9			D	SWA	SONIC			7228	7278		0.025	Lund Snee, J.-E., and Zoback, M.D., 2016, State of stress in Texas: Implications for induced seismicity: Geophysical Research Letters, 43, 10,208–10,214, doi: 10.1002/2016GL070974.
A454	33.38	-97.56	29	18.5	119	2062.73	B	SWA	SONIC		20150908	2009.9	2115.6				0.065														Lund Snee, J.-E., and Zoback, M.D., 2016, State of stress in Texas: Implications for induced seismicity: Geophysical Research Letters, 43, 10,208–10,214, doi: 10.1002/2016GL070974.			Big spike (high azimuth values) within this range, so it drags the average up slightly. Would have a lower SD (6.7º) and have avg. fast azimuth of 26º with spike excluded (range 9–39).
A455	31.55	-104.2	85.6	3.74	175.6	1812.49	C	SWA	SONIC		20150908	1795	1830				0.043	93.9	4.6			D	SWA	SONIC			6639	6786		0.017	Lund Snee, J.-E., and Zoback, M.D., 2016, State of stress in Texas: Implications for induced seismicity: Geophysical Research Letters, 43, 10,208–10,214, doi: 10.1002/2016GL070974.
A456	32.09	-98	1.1	6.8	91.1	1346.45	C	SWA	SONIC		20150908	1328.9	1364				0.062	10	4.2			D	SWA	SONIC			4975	5025		0.047	Lund Snee, J.-E., and Zoback, M.D., 2016, State of stress in Texas: Implications for induced seismicity: Geophysical Research Letters, 43, 10,208–10,214, doi: 10.1002/2016GL070974.
A457	32.13	-97.34	32.8	7.6	122.8	2121.26	C	SWA	SONIC		20150908	2091.8	2150.7				0.033														Lund Snee, J.-E., and Zoback, M.D., 2016, State of stress in Texas: Implications for induced seismicity: Geophysical Research Letters, 43, 10,208–10,214, doi: 10.1002/2016GL070974.			Sparse anisotropy. This range reflects lots of little bits of anisotropy that give a pretty consistent azimuth. All within the unit just above the Marble Falls Fm.
A458	32.22	-97.54	35	4.7	125	1798.32	C	SWA	SONIC		20150908	1783.1	1813.6				0.057														Lund Snee, J.-E., and Zoback, M.D., 2016, State of stress in Texas: Implications for induced seismicity: Geophysical Research Letters, 43, 10,208–10,214, doi: 10.1002/2016GL070974.
A459	32.52	-97.77	7.9	12.4	97.9	1680.36	C	SWA	SONIC		20150908	1663.6	1697.1				0.034	161	4			B	SWA	SONIC			5660	5972		0.036	Lund Snee, J.-E., and Zoback, M.D., 2016, State of stress in Texas: Implications for induced seismicity: Geophysical Research Letters, 43, 10,208–10,214, doi: 10.1002/2016GL070974.			Switched orientaiton 1 and orientation 2 because OR1 was clearly not similar to local Shmax orientation
A460	32.56	-97.28	39	5.11	129	2073.86	C	SWA	SONIC		20150908	2042.2	2105.6				0.041	282	4			C	SWA	SONIC			7656	7842		0.024	Lund Snee, J.-E., and Zoback, M.D., 2016, State of stress in Texas: Implications for induced seismicity: Geophysical Research Letters, 43, 10,208–10,214, doi: 10.1002/2016GL070974.
A461	32.66	-97.73	59	12.8	149		C	SWA	SONIC		20150908	1953.5	2023.9				0.053	64	9		6180	B	SWA	SONIC			5980	6380		0.084	Lund Snee, J.-E., and Zoback, M.D., 2016, State of stress in Texas: Implications for induced seismicity: Geophysical Research Letters, 43, 10,208–10,214, doi: 10.1002/2016GL070974.			Switched orientaiton 1 and orientation 2 because OR1 was clearly not similar to local Shmax orientation
A462	32.84	-97.6	28	5.2	118	1979.37	C	SWA	SONIC		20150908	1939.4	2019.3				0.066														Lund Snee, J.-E., and Zoback, M.D., 2016, State of stress in Texas: Implications for induced seismicity: Geophysical Research Letters, 43, 10,208–10,214, doi: 10.1002/2016GL070974.
A463	33.04	-97.23	29	8.96	119	2158.44	C	SWA	SONIC		20150908	2142.7	2174.1				0.069														Lund Snee, J.-E., and Zoback, M.D., 2016, State of stress in Texas: Implications for induced seismicity: Geophysical Research Letters, 43, 10,208–10,214, doi: 10.1002/2016GL070974.
A464	33.26	-97.7	48	4.1	138	2145.79	C	SWA	SONIC		20150908	2121.4	2170.2				0.051	7.6	15			~C	SWA	SONIC			6250	6426		0.098	Lund Snee, J.-E., and Zoback, M.D., 2016, State of stress in Texas: Implications for induced seismicity: Geophysical Research Letters, 43, 10,208–10,214, doi: 10.1002/2016GL070974.
A465	31.66	-104.12	113	25.4	203	1870.1	D	SWA	SONIC		20150908	1859	1881.2				0.029														Lund Snee, J.-E., and Zoback, M.D., 2016, State of stress in Texas: Implications for induced seismicity: Geophysical Research Letters, 43, 10,208–10,214, doi: 10.1002/2016GL070974.
A466	32.88	-97.94	93	-0.76	183	2109.22	D	SWA	SONIC		20150908	2084.8	2133.6				0.263														Lund Snee, J.-E., and Zoback, M.D., 2016, State of stress in Texas: Implications for induced seismicity: Geophysical Research Letters, 43, 10,208–10,214, doi: 10.1002/2016GL070974.			Changed to D quality because in doubt
A467	33.07	-97.81	33	7.4	123	1965.5	D	SWA	SONIC		20150908	1956.8	1974.2				0.097														Lund Snee, J.-E., and Zoback, M.D., 2016, State of stress in Texas: Implications for induced seismicity: Geophysical Research Letters, 43, 10,208–10,214, doi: 10.1002/2016GL070974.
A468	28.39	-100.14	64.7	28.08	154.7	3050.59	D	SWA	SONIC		20150831	3027.9	3073.3				3.246									20150831					Lund Snee, J.-E., and Zoback, M.D., 2016, State of stress in Texas: Implications for induced seismicity: Geophysical Research Letters, 43, 10,208–10,214, doi: 10.1002/2016GL070974.			Useable anisotropy data. Another measurement has fast az = 62.6º, SD = 37.45º, anis=2.135588%, between 9551.5–9663.5 ft. And a third measurement fast az=64.65º, SD=31.58º, anis=3.296%, between 9905–10005 ft)
A424	32.4	-102.2	78		168	1950.72	A	FMF	FMF		20170913	1478.3	2148.8																		Lund Snee, J.-E., and Zoback, M.D., 2018, State of stress in the Permian Basin, Texas and New Mexico: Implications for induced seismicity: The Leading Edge, p. 810–819, doi:10.1190/tle37020127.1.			SHmax orientation from microseismic focal mechanism-based formal stress inversion. A_phi value (relative stress magnitudes) of 0.3 yielded from inversion, but this does not agree with observation of both NF and SS faulting focal mechanisms, so it is rejected. It is assumed that there is not a great enough diversity of focal mechanism solutions to provide a robust stress ratio. Downgraded to B qua…
A426	31.5	-101.8	86		356		B	FMF	FMF	91	20170913																				Lund Snee, J.-E., and Zoback, M.D., 2018, State of stress in the Permian Basin, Texas and New Mexico: Implications for induced seismicity: The Leading Edge, p. 810–819, doi:10.1190/tle37020127.1.			Avg. misfit 6º±5º. Avg. FM SNR 15. Low diversity of plane orientations indicates high A_phi uncertainty. Planes are all steeply-dipping, between 65–90º, mostly 75º–90º. Depths not available. Downgraded to B quality because no SHmax uncertainty given.
A431	32	-103.6	74		164		B	FMF	FMF	184	20170217																				Lund Snee, J.-E., and Zoback, M.D., 2018, State of stress in the Permian Basin, Texas and New Mexico: Implications for induced seismicity: The Leading Edge, p. 810–819, doi:10.1190/tle37020127.1.			S/D/R errors < 10º. Plane orientations not well distributed (all near failure on Mohr plot or lowest normal stress), so this will limit the quality of the results. Depths not available. Downgraded to B quality because no SHmax uncertainty given.
A432	32	-103.6	76		166		B	FMF	FMF	184	20170217																				Lund Snee, J.-E., and Zoback, M.D., 2018, State of stress in the Permian Basin, Texas and New Mexico: Implications for induced seismicity: The Leading Edge, p. 810–819, doi:10.1190/tle37020127.1.			S/D/R errors < 10º. Plane orientations not well distributed (all near failure on Mohr plot or lowest normal stress), so this will limit the quality of the results. Depths not available. Downgraded to B quality because no SHmax uncertainty given.
A18	33.46	-103.21	134.299	5.2436	44.2989	1520.7	C	BO	FMI	12	20170516	1505.1	1546.6			29.8862		122.486	5.0016	32.4861	1560.52	C	BO	FMI	6	20170516	1510.68	1590.7	3.64556		Lund Snee, J.-E., and Zoback, M.D., 2018, State of stress in the Permian Basin, Texas and New Mexico: Implications for induced seismicity: The Leading Edge, p. 810–819, doi:10.1190/tle37020127.1.
A115	32.51	-101.86	75.2586	9.5466	165.259	2043.46	A	DIF	FMI	211	20170421	1572.1	3256.2			1212.3															Lund Snee, J.-E., and Zoback, M.D., 2018, State of stress in the Permian Basin, Texas and New Mexico: Implications for induced seismicity: The Leading Edge, p. 810–819, doi:10.1190/tle37020127.1.
A116	31.72	-101.96	88.8273	9.6427	178.827	2703.7	A	DIF	FMI	122.5	20170421	2410.4	3453.1			208.5															Lund Snee, J.-E., and Zoback, M.D., 2018, State of stress in the Permian Basin, Texas and New Mexico: Implications for induced seismicity: The Leading Edge, p. 810–819, doi:10.1190/tle37020127.1.
A117	32.13	-101.96	80.3888	10.103	170.389	1890.58	A	DIF	FMI	247.5	20170421	1422.1	2298.8			218.5															Lund Snee, J.-E., and Zoback, M.D., 2018, State of stress in the Permian Basin, Texas and New Mexico: Implications for induced seismicity: The Leading Edge, p. 810–819, doi:10.1190/tle37020127.1.
A118	32.29	-102.13	72.2978	9.3463	162.298	2505	A	DIF	FMI	449	20170421	1724.2	3708.4			396.8															Lund Snee, J.-E., and Zoback, M.D., 2018, State of stress in the Permian Basin, Texas and New Mexico: Implications for induced seismicity: The Leading Edge, p. 810–819, doi:10.1190/tle37020127.1.
A119	32.3	-102.13	78.8285	9.5668	168.828	3223.63	A	DIF	FMI	107	20170421	2761.2	3552.4			158.2															Lund Snee, J.-E., and Zoback, M.D., 2018, State of stress in the Permian Basin, Texas and New Mexico: Implications for induced seismicity: The Leading Edge, p. 810–819, doi:10.1190/tle37020127.1.
A120	31.5	-102.01	92.4739	8.8513	2.4739	2432.39	A	DIF	FMI	56	20170421	2177.8	2762.4			116.9															Lund Snee, J.-E., and Zoback, M.D., 2018, State of stress in the Permian Basin, Texas and New Mexico: Implications for induced seismicity: The Leading Edge, p. 810–819, doi:10.1190/tle37020127.1.
A121	32	-101.64	80.4516	7.0583	170.452	2385.23	A	DIF	FMI	210	20170421	1827.3	3103.1			255.2		47.6885	15.265	137.689	2618.04	D	BO	FMI	2	20170421	2173.88	3062.2			Lund Snee, J.-E., and Zoback, M.D., 2018, State of stress in the Permian Basin, Texas and New Mexico: Implications for induced seismicity: The Leading Edge, p. 810–819, doi:10.1190/tle37020127.1.
A122	32.44	-101.83	56.3789	10.6386	146.379	3187.76	A	DIF	FMI	25	20170421	2715.9	3248.3			106.5															Lund Snee, J.-E., and Zoback, M.D., 2018, State of stress in the Permian Basin, Texas and New Mexico: Implications for induced seismicity: The Leading Edge, p. 810–819, doi:10.1190/tle37020127.1.
A123	32.46	-101.87	68.759	11.1321	158.759	2616.23	A	DIF	FMI	74	20170421	2100.7	3409.3			261.7															Lund Snee, J.-E., and Zoback, M.D., 2018, State of stress in the Permian Basin, Texas and New Mexico: Implications for induced seismicity: The Leading Edge, p. 810–819, doi:10.1190/tle37020127.1.
A124	32.51	-101.98	81.3059	9.3127	171.306	2810.18	A	DIF	FMI	91	20170421	2292.4	3643.3			270.2															Lund Snee, J.-E., and Zoback, M.D., 2018, State of stress in the Permian Basin, Texas and New Mexico: Implications for induced seismicity: The Leading Edge, p. 810–819, doi:10.1190/tle37020127.1.
A125	32.54	-102.48	86.495	8.5665	176.495	2930.18	A	DIF	FMI	20	20170421	2625.5	3451.4			106.07															Lund Snee, J.-E., and Zoback, M.D., 2018, State of stress in the Permian Basin, Texas and New Mexico: Implications for induced seismicity: The Leading Edge, p. 810–819, doi:10.1190/tle37020127.1.
A126	32.65	-102.51	91.2549	10.5778	1.2549	2750.12	A	DIF	FMI	45.5	20170421	2276.7	3237.8			192.2															Lund Snee, J.-E., and Zoback, M.D., 2018, State of stress in the Permian Basin, Texas and New Mexico: Implications for induced seismicity: The Leading Edge, p. 810–819, doi:10.1190/tle37020127.1.
A127	32.48	-101.9	73.5616	7.8122	163.562	2396.04	A	DIF	FMI	15	20170421	2176.2	3092			183.2															Lund Snee, J.-E., and Zoback, M.D., 2018, State of stress in the Permian Basin, Texas and New Mexico: Implications for induced seismicity: The Leading Edge, p. 810–819, doi:10.1190/tle37020127.1.
A128	31.51	-101.8	92.2592	9.1687	2.2592	2205.42	A	DIF	FMI	50.5	20170421	2056.3	2442			105.38															Lund Snee, J.-E., and Zoback, M.D., 2018, State of stress in the Permian Basin, Texas and New Mexico: Implications for induced seismicity: The Leading Edge, p. 810–819, doi:10.1190/tle37020127.1.
A129	32.22	-102.14	83.3049	6.1648	173.305	3301.33	A	DIF	FMI	53	20170421	2957.9	3644.7			137.4															Lund Snee, J.-E., and Zoback, M.D., 2018, State of stress in the Permian Basin, Texas and New Mexico: Implications for induced seismicity: The Leading Edge, p. 810–819, doi:10.1190/tle37020127.1.
A130	31.21	-101.9	109.105	11.5145	19.1046	2237.11	A	DIF	FMI	46	20170421	1913.1	2939.9			205.4															Lund Snee, J.-E., and Zoback, M.D., 2018, State of stress in the Permian Basin, Texas and New Mexico: Implications for induced seismicity: The Leading Edge, p. 810–819, doi:10.1190/tle37020127.1.
A131	32.44	-101.87	68.66	10.8279	158.66	2280.19	A	DIF	FMI	143	20170421	1629.3	3280.3			330.2															Lund Snee, J.-E., and Zoback, M.D., 2018, State of stress in the Permian Basin, Texas and New Mexico: Implications for induced seismicity: The Leading Edge, p. 810–819, doi:10.1190/tle37020127.1.
A132	32.56	-102.42	82.6858	8.1876	172.686	2787.51	A	DIF	FMI	144	20170421	2032.8	3787.4			350.9															Lund Snee, J.-E., and Zoback, M.D., 2018, State of stress in the Permian Basin, Texas and New Mexico: Implications for induced seismicity: The Leading Edge, p. 810–819, doi:10.1190/tle37020127.1.
A133	31.25	-101.47	77.3734	11.9192	167.373	1995.68	A	DIF	FMI	36	20170421	1710.9	2962.2			250.3															Lund Snee, J.-E., and Zoback, M.D., 2018, State of stress in the Permian Basin, Texas and New Mexico: Implications for induced seismicity: The Leading Edge, p. 810–819, doi:10.1190/tle37020127.1.
A134	31.8	-101.95	84.1301	7.3616	174.13	2503.47	A	DIF	FMI	68	20170421	2376.9	3238.2			172.3															Lund Snee, J.-E., and Zoback, M.D., 2018, State of stress in the Permian Basin, Texas and New Mexico: Implications for induced seismicity: The Leading Edge, p. 810–819, doi:10.1190/tle37020127.1.
A135	31.28	-101.54	88.2087	6.7268	178.209	2986.84	A	DIF	FMI	10.5	20170421	2295.9	3093.7			28.7471		8.2007	9.0207	98.2007	2984.58	D	BO	FMI	1	20170421	2984.58	2984.58			Lund Snee, J.-E., and Zoback, M.D., 2018, State of stress in the Permian Basin, Texas and New Mexico: Implications for induced seismicity: The Leading Edge, p. 810–819, doi:10.1190/tle37020127.1.
A136	32.2	-101.7	82.545	7.8665	172.545	2113.5	A	DIF	FMI	37.5	20170421	1826.2	2368.4			108.4															Lund Snee, J.-E., and Zoback, M.D., 2018, State of stress in the Permian Basin, Texas and New Mexico: Implications for induced seismicity: The Leading Edge, p. 810–819, doi:10.1190/tle37020127.1.
A137	32.51	-101.91	72.4259	8.6031	162.426	2903.19	A	DIF	FMI	109.5	20170421	2189.3	3533.8			268.9															Lund Snee, J.-E., and Zoback, M.D., 2018, State of stress in the Permian Basin, Texas and New Mexico: Implications for induced seismicity: The Leading Edge, p. 810–819, doi:10.1190/tle37020127.1.
A138	32.24	-101.93	77.2531	8.8383	167.253	2452.6	A	DIF	FMI	90	20170421	2216.6	3251.7			207															Lund Snee, J.-E., and Zoback, M.D., 2018, State of stress in the Permian Basin, Texas and New Mexico: Implications for induced seismicity: The Leading Edge, p. 810–819, doi:10.1190/tle37020127.1.
A139	31.22	-101.9	94.5117	9.9159	4.5117	2472.23	A	DIF	FMI	70	20170421	2007	3316.2			261.9															Lund Snee, J.-E., and Zoback, M.D., 2018, State of stress in the Permian Basin, Texas and New Mexico: Implications for induced seismicity: The Leading Edge, p. 810–819, doi:10.1190/tle37020127.1.
A140	32.28	-102.08	73.9184	10.3955	163.918	2641.76	A	DIF	FMI	89	20170421	2342.3	3392.1			210															Lund Snee, J.-E., and Zoback, M.D., 2018, State of stress in the Permian Basin, Texas and New Mexico: Implications for induced seismicity: The Leading Edge, p. 810–819, doi:10.1190/tle37020127.1.
A141	32.33	-102.02	77.7852	7.2186	167.785	2580.55	A	DIF	FMI	157	20170421	2327.3	2952.8			125.1															Lund Snee, J.-E., and Zoback, M.D., 2018, State of stress in the Permian Basin, Texas and New Mexico: Implications for induced seismicity: The Leading Edge, p. 810–819, doi:10.1190/tle37020127.1.
A142	32.29	-102.13	78.7661	9.8097	168.766	2920.17	A	DIF	FMI	54	20170421	2599.7	3490.6			178.2															Lund Snee, J.-E., and Zoback, M.D., 2018, State of stress in the Permian Basin, Texas and New Mexico: Implications for induced seismicity: The Leading Edge, p. 810–819, doi:10.1190/tle37020127.1.
A143	31.24	-101.98	90.9746	9.8803	0.9746	2262.2	A	DIF	FMI	34	20170421	1924.1	2849.6			185.1															Lund Snee, J.-E., and Zoback, M.D., 2018, State of stress in the Permian Basin, Texas and New Mexico: Implications for induced seismicity: The Leading Edge, p. 810–819, doi:10.1190/tle37020127.1.
A144	31.78	-101.61	79.4419	11.3547	169.442	2624.36	A	DIF	FMI	267	20170421	1914.7	3469.6			311															Lund Snee, J.-E., and Zoback, M.D., 2018, State of stress in the Permian Basin, Texas and New Mexico: Implications for induced seismicity: The Leading Edge, p. 810–819, doi:10.1190/tle37020127.1.
A145	31.23	-101.96	99.5972	11.8627	9.5972	2199.02	A	DIF	FMI	45	20170421	1765.5	2975.5			242															Lund Snee, J.-E., and Zoback, M.D., 2018, State of stress in the Permian Basin, Texas and New Mexico: Implications for induced seismicity: The Leading Edge, p. 810–819, doi:10.1190/tle37020127.1.
A146	32.31	-101.76	83.6786	9.523	173.679	2616.13	A	DIF	FMI	221.5	20170421	2070.4	3311.8			248.3															Lund Snee, J.-E., and Zoback, M.D., 2018, State of stress in the Permian Basin, Texas and New Mexico: Implications for induced seismicity: The Leading Edge, p. 810–819, doi:10.1190/tle37020127.1.
A147	32.54	-102.09	75.0178	8.3523	165.018	3463.72	A	DIF	FMI	70.5	20170421	2930	3722.2			158.4															Lund Snee, J.-E., and Zoback, M.D., 2018, State of stress in the Permian Basin, Texas and New Mexico: Implications for induced seismicity: The Leading Edge, p. 810–819, doi:10.1190/tle37020127.1.
A148	31.95	-102	79.1095	10.2309	169.109	3140.34	A	DIF	FMI	21	20170421	2860.6	3324.7			41.4															Lund Snee, J.-E., and Zoback, M.D., 2018, State of stress in the Permian Basin, Texas and New Mexico: Implications for induced seismicity: The Leading Edge, p. 810–819, doi:10.1190/tle37020127.1.
A39	32.02	-103.37	84.9897	11.1482	174.99	4508.3	A	DIF	FMI	97.5	20170816	4326.7	4692.3			79.8															Lund Snee, J.-E., and Zoback, M.D., 2018, State of stress in the Permian Basin, Texas and New Mexico: Implications for induced seismicity: The Leading Edge, p. 810–819, doi:10.1190/tle37020127.1.
A40	32.31	-104.28	32.8353	9.2921	122.835	1812.6	A	DIF	FMI	67.5	20170816	586.7	2491.8			52.6															Lund Snee, J.-E., and Zoback, M.D., 2018, State of stress in the Permian Basin, Texas and New Mexico: Implications for induced seismicity: The Leading Edge, p. 810–819, doi:10.1190/tle37020127.1.
A41	32.52	-104.17	19.4786	9.1678	109.479	1799.6	A	DIF	FMI	46.5	20170816	1596.6	2068.3			44.5															Lund Snee, J.-E., and Zoback, M.D., 2018, State of stress in the Permian Basin, Texas and New Mexico: Implications for induced seismicity: The Leading Edge, p. 810–819, doi:10.1190/tle37020127.1.
A42	32.51	-104.17	10.5722	9.4547	100.572	1879.8	A	DIF	FMI	55	20170816	1685.5	2070.1			56.3															Lund Snee, J.-E., and Zoback, M.D., 2018, State of stress in the Permian Basin, Texas and New Mexico: Implications for induced seismicity: The Leading Edge, p. 810–819, doi:10.1190/tle37020127.1.
A43	32.14	-103.71	71.9854	11.7637	161.985	3045	A	DIF	FMI	187.5	20170816	2288.4	3869.2			242.3															Lund Snee, J.-E., and Zoback, M.D., 2018, State of stress in the Permian Basin, Texas and New Mexico: Implications for induced seismicity: The Leading Edge, p. 810–819, doi:10.1190/tle37020127.1.
A44	32.33	-104.32	32.6035	9.7359	122.603	3440.6	A	DIF	FMI	71	20170816	2456.8	3596.6			79.2															Lund Snee, J.-E., and Zoback, M.D., 2018, State of stress in the Permian Basin, Texas and New Mexico: Implications for induced seismicity: The Leading Edge, p. 810–819, doi:10.1190/tle37020127.1.
A45	32.17	-103.69	76.3292	10.965	166.329	2658.3	A	DIF	FMI	30.5	20170816	2310.6	3046.5			127.1															Lund Snee, J.-E., and Zoback, M.D., 2018, State of stress in the Permian Basin, Texas and New Mexico: Implications for induced seismicity: The Leading Edge, p. 810–819, doi:10.1190/tle37020127.1.
A46	32.15	-103.75	71.038	9.3326	161.038	2671.7	A	DIF	FMI	136	20170816	2290.5	2968.4			416.9															Lund Snee, J.-E., and Zoback, M.D., 2018, State of stress in the Permian Basin, Texas and New Mexico: Implications for induced seismicity: The Leading Edge, p. 810–819, doi:10.1190/tle37020127.1.
A47	32.15	-103.73	74.4128	5.8587	164.413	2542.3	A	DIF	FMI	152	20170816	1484.4	2968.2			317.6															Lund Snee, J.-E., and Zoback, M.D., 2018, State of stress in the Permian Basin, Texas and New Mexico: Implications for induced seismicity: The Leading Edge, p. 810–819, doi:10.1190/tle37020127.1.
A48	32.18	-103.73	70.2552	7.5644	160.255	2715.8	A	DIF	FMI	128.5	20170816	2275.7	2999.8			270.5															Lund Snee, J.-E., and Zoback, M.D., 2018, State of stress in the Permian Basin, Texas and New Mexico: Implications for induced seismicity: The Leading Edge, p. 810–819, doi:10.1190/tle37020127.1.
A49	32.65	-104.07	0.8321	10.3421	90.8321	1874.3	A	DIF	FMI	57.5	20170816	1630.6	2607.7			149.6															Lund Snee, J.-E., and Zoback, M.D., 2018, State of stress in the Permian Basin, Texas and New Mexico: Implications for induced seismicity: The Leading Edge, p. 810–819, doi:10.1190/tle37020127.1.
A50	32.64	-104.07	6.4331	6.5162	96.4331	1958.9	A	DIF	FMI	55	20170816	1544	2470.9			87.3															Lund Snee, J.-E., and Zoback, M.D., 2018, State of stress in the Permian Basin, Texas and New Mexico: Implications for induced seismicity: The Leading Edge, p. 810–819, doi:10.1190/tle37020127.1.
A51	32.05	-103.52	81.8527	7.7713	171.853	2788.4	A	DIF	FMI	141.5	20170816	1765.1	3254.4			202.1															Lund Snee, J.-E., and Zoback, M.D., 2018, State of stress in the Permian Basin, Texas and New Mexico: Implications for induced seismicity: The Leading Edge, p. 810–819, doi:10.1190/tle37020127.1.
A52	32.38	-103.49	75.1896	8.6199	165.19	2612.5	A	DIF	FMI	187	20170816	1797.1	3214			214.4															Lund Snee, J.-E., and Zoback, M.D., 2018, State of stress in the Permian Basin, Texas and New Mexico: Implications for induced seismicity: The Leading Edge, p. 810–819, doi:10.1190/tle37020127.1.
A53	32.38	-104.18	22.3273	7.1198	112.327	1897.9	A	DIF	FMI	28	20170816	1659	2277.3			42.5															Lund Snee, J.-E., and Zoback, M.D., 2018, State of stress in the Permian Basin, Texas and New Mexico: Implications for induced seismicity: The Leading Edge, p. 810–819, doi:10.1190/tle37020127.1.
A54	32.62	-104.09	-5.9222	3.7506	84.0778	1903.4	A	DIF	FMI	25	20170816	1827.9	2058.9			47.8															Lund Snee, J.-E., and Zoback, M.D., 2018, State of stress in the Permian Basin, Texas and New Mexico: Implications for induced seismicity: The Leading Edge, p. 810–819, doi:10.1190/tle37020127.1.
A55	32.21	-104.19	41.1586	6.7408	131.159	2132.1	A	DIF	FMI	11	20170816	1978	2391.1			7.4															Lund Snee, J.-E., and Zoback, M.D., 2018, State of stress in the Permian Basin, Texas and New Mexico: Implications for induced seismicity: The Leading Edge, p. 810–819, doi:10.1190/tle37020127.1.
A56	32.02	-103.45	88.0021	5.6961	178.002	2919.9	A	DIF	FMI	68.5	20170816	2652.5	3179.8			177.3															Lund Snee, J.-E., and Zoback, M.D., 2018, State of stress in the Permian Basin, Texas and New Mexico: Implications for induced seismicity: The Leading Edge, p. 810–819, doi:10.1190/tle37020127.1.
A57	32.1	-103.7	75.363	10.7597	165.363	2686	A	DIF	FMI	326.5	20170816	1380.8	3325			328.6															Lund Snee, J.-E., and Zoback, M.D., 2018, State of stress in the Permian Basin, Texas and New Mexico: Implications for induced seismicity: The Leading Edge, p. 810–819, doi:10.1190/tle37020127.1.
A58	32.31	-103.8	66.763	11.8203	156.763	2739.9	A	DIF	FMI	60	20170816	1499.2	3754.2			151.9															Lund Snee, J.-E., and Zoback, M.D., 2018, State of stress in the Permian Basin, Texas and New Mexico: Implications for induced seismicity: The Leading Edge, p. 810–819, doi:10.1190/tle37020127.1.
A59	32.04	-103.48	78.493	8.2043	168.493	3448.6	A	DIF	FMI	42	20170816	2429.8	6079.6			108.3															Lund Snee, J.-E., and Zoback, M.D., 2018, State of stress in the Permian Basin, Texas and New Mexico: Implications for induced seismicity: The Leading Edge, p. 810–819, doi:10.1190/tle37020127.1.
A60	32.05	-103.42	91.7367	9.6672	1.7367	4809.6	A	DIF	FMI	118.5	20170816	4429.4	4989.5			100.7															Lund Snee, J.-E., and Zoback, M.D., 2018, State of stress in the Permian Basin, Texas and New Mexico: Implications for induced seismicity: The Leading Edge, p. 810–819, doi:10.1190/tle37020127.1.
A61	32.25	-103.55	78.4146	5.7766	168.415	2745.8	A	DIF	FMI	129.5	20170816	1623.1	3118.3			205.4															Lund Snee, J.-E., and Zoback, M.D., 2018, State of stress in the Permian Basin, Texas and New Mexico: Implications for induced seismicity: The Leading Edge, p. 810–819, doi:10.1190/tle37020127.1.
A62	32.19	-104.21	45.2684	9.8595	135.268	2348	A	DIF	FMI	41.5	20170816	1809.3	3437.4			71.9															Lund Snee, J.-E., and Zoback, M.D., 2018, State of stress in the Permian Basin, Texas and New Mexico: Implications for induced seismicity: The Leading Edge, p. 810–819, doi:10.1190/tle37020127.1.
A63	32.27	-103.56	78.4115	8.4034	168.411	3998.4	A	DIF	FMI	39.5	20170816	3818.8	4265.1			87.1															Lund Snee, J.-E., and Zoback, M.D., 2018, State of stress in the Permian Basin, Texas and New Mexico: Implications for induced seismicity: The Leading Edge, p. 810–819, doi:10.1190/tle37020127.1.
A64	32.14	-104.15	43.0897	9.0917	133.09	1996.8	A	DIF	FMI	72.5	20170816	1282.2	2312.7			86.6															Lund Snee, J.-E., and Zoback, M.D., 2018, State of stress in the Permian Basin, Texas and New Mexico: Implications for induced seismicity: The Leading Edge, p. 810–819, doi:10.1190/tle37020127.1.
A149	32.76	-103.34	76.9646	6.6493	166.965	2290	B	DIF	FMI	9.5	20170816	1695.8	2622.3			11															Lund Snee, J.-E., and Zoback, M.D., 2018, State of stress in the Permian Basin, Texas and New Mexico: Implications for induced seismicity: The Leading Edge, p. 810–819, doi:10.1190/tle37020127.1.
A150	32.63	-103.88	45.1208	7.3175	135.121	2363.7	B	DIF	FMI	9	20170816	2322.5	2460			3.1															Lund Snee, J.-E., and Zoback, M.D., 2018, State of stress in the Permian Basin, Texas and New Mexico: Implications for induced seismicity: The Leading Edge, p. 810–819, doi:10.1190/tle37020127.1.
A151	32.51	-104.17	5.721	12.562	95.721	1915.1	B	DIF	FMI	35.5	20170816	1598.4	2065			54.8															Lund Snee, J.-E., and Zoback, M.D., 2018, State of stress in the Permian Basin, Texas and New Mexico: Implications for induced seismicity: The Leading Edge, p. 810–819, doi:10.1190/tle37020127.1.
A152	32.66	-103.85	38.3422	10.0692	128.342	2579.6	B	DIF	FMI	16	20170816	2355.9	2651.1			22															Lund Snee, J.-E., and Zoback, M.D., 2018, State of stress in the Permian Basin, Texas and New Mexico: Implications for induced seismicity: The Leading Edge, p. 810–819, doi:10.1190/tle37020127.1.
A153	32.03	-103.48	85.8934	13.0095	175.893	3990.3	B	DIF	FMI	158.56	20170816	3748.6	4214.9			292.4															Lund Snee, J.-E., and Zoback, M.D., 2018, State of stress in the Permian Basin, Texas and New Mexico: Implications for induced seismicity: The Leading Edge, p. 810–819, doi:10.1190/tle37020127.1.
A154	32.37	-104.17	28.3269	19.7318	118.327	3504.5	B	DIF	FMI	75	20170816	3235.5	3717.2			79.6															Lund Snee, J.-E., and Zoback, M.D., 2018, State of stress in the Permian Basin, Texas and New Mexico: Implications for induced seismicity: The Leading Edge, p. 810–819, doi:10.1190/tle37020127.1.
A155	32.49	-104.15	14.7855	10.3589	104.785	1843.5	B	DIF	FMI	9.5	20170816	1668.2	1970.2			11															Lund Snee, J.-E., and Zoback, M.D., 2018, State of stress in the Permian Basin, Texas and New Mexico: Implications for induced seismicity: The Leading Edge, p. 810–819, doi:10.1190/tle37020127.1.
A156	32.24	-103.71	71.0608	6.8795	161.061	2853.3	B	DIF	FMI	74.5	20170816	2701.3	2996.1			105.7															Lund Snee, J.-E., and Zoback, M.D., 2018, State of stress in the Permian Basin, Texas and New Mexico: Implications for induced seismicity: The Leading Edge, p. 810–819, doi:10.1190/tle37020127.1.
A157	32.65	-103.83	30.519	13.7137	120.519	2496.2	B	DIF	FMI	18.5	20170816	2314.2	2808.9			12.7															Lund Snee, J.-E., and Zoback, M.D., 2018, State of stress in the Permian Basin, Texas and New Mexico: Implications for induced seismicity: The Leading Edge, p. 810–819, doi:10.1190/tle37020127.1.
A158	32.68	-103.85	37.8339	10.6217	127.834	2107.8	B	DIF	FMI	8	20170816	1539.4	2479.5			4.4															Lund Snee, J.-E., and Zoback, M.D., 2018, State of stress in the Permian Basin, Texas and New Mexico: Implications for induced seismicity: The Leading Edge, p. 810–819, doi:10.1190/tle37020127.1.
A159	32.37	-104.17	10.863	15.2912	100.863	3544	B	DIF	FMI	52	20170816	3184.6	3651.4			36.6															Lund Snee, J.-E., and Zoback, M.D., 2018, State of stress in the Permian Basin, Texas and New Mexico: Implications for induced seismicity: The Leading Edge, p. 810–819, doi:10.1190/tle37020127.1.
A160	32.27	-103.56	78.3633	12.8131	168.363	2842.6	B	DIF	FMI	151.5	20170816	1748.6	3201.5			280.7															Lund Snee, J.-E., and Zoback, M.D., 2018, State of stress in the Permian Basin, Texas and New Mexico: Implications for induced seismicity: The Leading Edge, p. 810–819, doi:10.1190/tle37020127.1.
A161	32.34	-103.74	66.5891	14.9894	156.589	2566.9	B	DIF	FMI	238	20170816	1451.1	2966.5			281.4															Lund Snee, J.-E., and Zoback, M.D., 2018, State of stress in the Permian Basin, Texas and New Mexico: Implications for induced seismicity: The Leading Edge, p. 810–819, doi:10.1190/tle37020127.1.
A162	32.63	-104.05	0.0576	7.7368	90.0576	1963.2	B	DIF	FMI	31.5	20170816	1874.1	2026.7			51.7															Lund Snee, J.-E., and Zoback, M.D., 2018, State of stress in the Permian Basin, Texas and New Mexico: Implications for induced seismicity: The Leading Edge, p. 810–819, doi:10.1190/tle37020127.1.
A163	32.63	-104.07	5.8062	5.9272	95.8062	1919.2	B	DIF	FMI	19	20170816	1818.9	2010.5			43.6															Lund Snee, J.-E., and Zoback, M.D., 2018, State of stress in the Permian Basin, Texas and New Mexico: Implications for induced seismicity: The Leading Edge, p. 810–819, doi:10.1190/tle37020127.1.
A165	33.37	-102.95	116.077	10.2028	26.077	1647.02	B	DIF	FMI	14.5	20170516	1528.3	1700.2			34.4		30	10	120	1609.34	D	BO	FMI	12	20170516	1583.44	1633.73	10.0584		Lund Snee, J.-E., and Zoback, M.D., 2018, State of stress in the Permian Basin, Texas and New Mexico: Implications for induced seismicity: The Leading Edge, p. 810–819, doi:10.1190/tle37020127.1.			BO azimuth average and SD, and depths, measured from rose diagram. DIF are labeled as "drilling enhanced fractures" but are perpendicular to BO as expected for DIF
A166	33.33	-102.97	110.711	4.6955	20.7111	1716.61	B	DIF	FMI	21	20170516	1587.3	1760.1			10.5502		29.1487	4.9958	119.149	1357.08	D	BO	FMI	5	20170516	1344.96	1365.28	3.0986		Lund Snee, J.-E., and Zoback, M.D., 2018, State of stress in the Permian Basin, Texas and New Mexico: Implications for induced seismicity: The Leading Edge, p. 810–819, doi:10.1190/tle37020127.1.
A231	31.84	-101.94	85.723	12.3414	175.723	2400.23	B	DIF	FMI	59.5	20170421	1838.3	2734			179.1															Lund Snee, J.-E., and Zoback, M.D., 2018, State of stress in the Permian Basin, Texas and New Mexico: Implications for induced seismicity: The Leading Edge, p. 810–819, doi:10.1190/tle37020127.1.
A232	31.25	-101.98	87.4934	14.2504	177.493	2254.11	B	DIF	FMI	54	20170421	1942.9	3166.2			244.7															Lund Snee, J.-E., and Zoback, M.D., 2018, State of stress in the Permian Basin, Texas and New Mexico: Implications for induced seismicity: The Leading Edge, p. 810–819, doi:10.1190/tle37020127.1.
A233	32.21	-102.1	68.9377	16.4787	158.938	3009.49	B	DIF	FMI	15	20170421	2775.4	3332			111.3															Lund Snee, J.-E., and Zoback, M.D., 2018, State of stress in the Permian Basin, Texas and New Mexico: Implications for induced seismicity: The Leading Edge, p. 810–819, doi:10.1190/tle37020127.1.
A234	31.8	-101.95	82.3959	17.6447	172.396	2667.16	B	DIF	FMI	53	20170421	2494.9	3303.8			161.8															Lund Snee, J.-E., and Zoback, M.D., 2018, State of stress in the Permian Basin, Texas and New Mexico: Implications for induced seismicity: The Leading Edge, p. 810–819, doi:10.1190/tle37020127.1.
A235	32.01	-101.69	79.5362	14.0763	169.536	2328.23	B	DIF	FMI	158	20170421	1952.8	3253.7			260.2		82.5778	18.6288	172.578	2076.81	B	BO	FMI	11	20170421	1942.99	2182.33			Lund Snee, J.-E., and Zoback, M.D., 2018, State of stress in the Permian Basin, Texas and New Mexico: Implications for induced seismicity: The Leading Edge, p. 810–819, doi:10.1190/tle37020127.1.
A236	32.28	-102.13	69.6907	16.3093	159.691	2519.27	B	DIF	FMI	299.5	20170421	1639.5	2990.8			270.3															Lund Snee, J.-E., and Zoback, M.D., 2018, State of stress in the Permian Basin, Texas and New Mexico: Implications for induced seismicity: The Leading Edge, p. 810–819, doi:10.1190/tle37020127.1.
A237	32	-101.64	73.2745	17.956	163.274	2062.77	B	DIF	FMI	330.5	20170421	1295.4	3096.7			360.3		82.4707	9.3236	172.471	2586.72	A	BO	FMI	7	20170421	2477.22	2721.79	68.8443		Lund Snee, J.-E., and Zoback, M.D., 2018, State of stress in the Permian Basin, Texas and New Mexico: Implications for induced seismicity: The Leading Edge, p. 810–819, doi:10.1190/tle37020127.1.
A238	31.77	-101.61	72.3528	16.7219	162.353	2821.39	B	DIF	FMI	60.5	20170421	1957.2	3394.9			287.5		86.2976	9.3359	176.298	2259.43	D	BO	FMI	3	20170421	2246.94	2267.87			Lund Snee, J.-E., and Zoback, M.D., 2018, State of stress in the Permian Basin, Texas and New Mexico: Implications for induced seismicity: The Leading Edge, p. 810–819, doi:10.1190/tle37020127.1.
A239	31.25	-101.94	83.9547	16.4909	173.955	2757.98	B	DIF	FMI	78.5	20170421	2019.6	3202.7			236.6		55.8915	5.5102	145.892	2922.03	D	BO	FMI	3	20170421	2920.44	2923.82			Lund Snee, J.-E., and Zoback, M.D., 2018, State of stress in the Permian Basin, Texas and New Mexico: Implications for induced seismicity: The Leading Edge, p. 810–819, doi:10.1190/tle37020127.1.			BO orientations are much different from DIF, and it's not clear what is strike and what is dip for BO
A240	31.27	-101.79	78.7455	7.6815	168.745	3065.84	B	DIF	FMI	6	20170421	3033.3	3144.6			24.2764															Lund Snee, J.-E., and Zoback, M.D., 2018, State of stress in the Permian Basin, Texas and New Mexico: Implications for induced seismicity: The Leading Edge, p. 810–819, doi:10.1190/tle37020127.1.
A241	31.74	-101.76	80.277	19.0168	170.277	3027.14	B	DIF	FMI	21	20170421	2617.8	3436.4			163.7															Lund Snee, J.-E., and Zoback, M.D., 2018, State of stress in the Permian Basin, Texas and New Mexico: Implications for induced seismicity: The Leading Edge, p. 810–819, doi:10.1190/tle37020127.1.
A242	31.5	-101.99	86.0439	13.3486	176.044	2303.78	B	DIF	FMI	33	20170421	2134.6	2604.2			93.9															Lund Snee, J.-E., and Zoback, M.D., 2018, State of stress in the Permian Basin, Texas and New Mexico: Implications for induced seismicity: The Leading Edge, p. 810–819, doi:10.1190/tle37020127.1.
A243	31.45	-101.73	72.1646	13.7619	162.165	2774.96	B	DIF	FMI	21	20170421	2524.8	2968			43.1															Lund Snee, J.-E., and Zoback, M.D., 2018, State of stress in the Permian Basin, Texas and New Mexico: Implications for induced seismicity: The Leading Edge, p. 810–819, doi:10.1190/tle37020127.1.
A244	31.52	-101.74	80.83	7.23	170.83	2528.15	B	DIF	FMI	18	20170421	2484.5	2667			36.5															Lund Snee, J.-E., and Zoback, M.D., 2018, State of stress in the Permian Basin, Texas and New Mexico: Implications for induced seismicity: The Leading Edge, p. 810–819, doi:10.1190/tle37020127.1.
A245	32.03	-101.75	76.968	13.2785	166.968	2394.7	B	DIF	FMI	51	20170421	2288.5	2517.4			45.8															Lund Snee, J.-E., and Zoback, M.D., 2018, State of stress in the Permian Basin, Texas and New Mexico: Implications for induced seismicity: The Leading Edge, p. 810–819, doi:10.1190/tle37020127.1.
A246	31.31	-101.21	73.6242	14.4775	163.624	2406.08	B	DIF	FMI	96.5	20170421	2010.7	2711.6			140.2		118.982	0	28.9817	2036.61	D	BO	FMI	0.5	20170421	2036.27	2036.94	0.67245		Lund Snee, J.-E., and Zoback, M.D., 2018, State of stress in the Permian Basin, Texas and New Mexico: Implications for induced seismicity: The Leading Edge, p. 810–819, doi:10.1190/tle37020127.1.
A247	31.24	-101.92	86.0647	18.5213	176.065	2748.65	B	DIF	FMI	17.5	20170421	1925.7	2998.7			214.6															Lund Snee, J.-E., and Zoback, M.D., 2018, State of stress in the Permian Basin, Texas and New Mexico: Implications for induced seismicity: The Leading Edge, p. 810–819, doi:10.1190/tle37020127.1.
A248	31.5	-101.98	92.6838	12.4034	2.6838	2248.66	B	DIF	FMI	37	20170421	2141.6	2526.4			77															Lund Snee, J.-E., and Zoback, M.D., 2018, State of stress in the Permian Basin, Texas and New Mexico: Implications for induced seismicity: The Leading Edge, p. 810–819, doi:10.1190/tle37020127.1.
A249	32.56	-102.05	70.0567	14.1179	160.057	2647.19	B	DIF	FMI	71	20170421	2374.2	3438.5			212.9															Lund Snee, J.-E., and Zoback, M.D., 2018, State of stress in the Permian Basin, Texas and New Mexico: Implications for induced seismicity: The Leading Edge, p. 810–819, doi:10.1190/tle37020127.1.
A250	32.48	-101.82	70.9346	13.5288	160.935	3133.35	B	DIF	FMI	77.5	20170421	2219.9	3536			263.2															Lund Snee, J.-E., and Zoback, M.D., 2018, State of stress in the Permian Basin, Texas and New Mexico: Implications for induced seismicity: The Leading Edge, p. 810–819, doi:10.1190/tle37020127.1.
A251	32.23	-101.99	79.2123	15.1903	169.212	2403.98	B	DIF	FMI	107.5	20170421	1947.6	2931.2			196.7															Lund Snee, J.-E., and Zoback, M.D., 2018, State of stress in the Permian Basin, Texas and New Mexico: Implications for induced seismicity: The Leading Edge, p. 810–819, doi:10.1190/tle37020127.1.
A252	31.52	-101.97	92.8922	14.0521	2.8922	2336.7	B	DIF	FMI	19.5	20170421	2176.1	2613.9			87.6															Lund Snee, J.-E., and Zoback, M.D., 2018, State of stress in the Permian Basin, Texas and New Mexico: Implications for induced seismicity: The Leading Edge, p. 810–819, doi:10.1190/tle37020127.1.
A253	32.31	-101.76	68.572	12.5603	158.572	2907.68	B	DIF	FMI	16	20170421	2308.9	3280.5			194.3															Lund Snee, J.-E., and Zoback, M.D., 2018, State of stress in the Permian Basin, Texas and New Mexico: Implications for induced seismicity: The Leading Edge, p. 810–819, doi:10.1190/tle37020127.1.
A254	31.91	-102.1	79.7075	15.0002	169.708	3465.7	B	DIF	FMI	16	20170421	2858.2	3800.3			188.4															Lund Snee, J.-E., and Zoback, M.D., 2018, State of stress in the Permian Basin, Texas and New Mexico: Implications for induced seismicity: The Leading Edge, p. 810–819, doi:10.1190/tle37020127.1.
A255	32.56	-102.39	87.2099	13.8427	177.21	2057.83	B	DIF	FMI	88	20170421	1562.6	2429.9			100.41															Lund Snee, J.-E., and Zoback, M.D., 2018, State of stress in the Permian Basin, Texas and New Mexico: Implications for induced seismicity: The Leading Edge, p. 810–819, doi:10.1190/tle37020127.1.
A256	31.22	-101.92	91.7773	13.5337	1.7773	2028.24	B	DIF	FMI	157	20170421	1495.9	2969.4			294.7															Lund Snee, J.-E., and Zoback, M.D., 2018, State of stress in the Permian Basin, Texas and New Mexico: Implications for induced seismicity: The Leading Edge, p. 810–819, doi:10.1190/tle37020127.1.
A260	32.68	-103.9	-9.1246	21.7289	80.8754	2285.7	C	DIF	FMI	34.5	20170816	2093	2384			16.2															Lund Snee, J.-E., and Zoback, M.D., 2018, State of stress in the Permian Basin, Texas and New Mexico: Implications for induced seismicity: The Leading Edge, p. 810–819, doi:10.1190/tle37020127.1.
A262	33.45	-103.26	117.673	3.4801	27.6734	1559.37	C	DIF	FMI	11.5	20170516	1527.3	1598.6			20.1006		117.94	5.2754	27.9399	1543.97	C	BO	FMI	6	20170516	1511.23	1578.39	5.2754		Lund Snee, J.-E., and Zoback, M.D., 2018, State of stress in the Permian Basin, Texas and New Mexico: Implications for induced seismicity: The Leading Edge, p. 810–819, doi:10.1190/tle37020127.1.
A296	31.43	-101.8	79.1831	23.6698	169.183	2522.29	C	DIF	FMI	45	20170421	2451.5	3234			156.5															Lund Snee, J.-E., and Zoback, M.D., 2018, State of stress in the Permian Basin, Texas and New Mexico: Implications for induced seismicity: The Leading Edge, p. 810–819, doi:10.1190/tle37020127.1.			In image log, DIF are mostly E--W but there's some scatter. Not sure about the quality of the vendor's interpretation; all of the scatter shown on the rose diagram is probably not real
A297	31.53	-101.93	82.8538	20.0408	172.854	2473.29	C	DIF	FMI	56	20170421	2092.6	3347.6			251															Lund Snee, J.-E., and Zoback, M.D., 2018, State of stress in the Permian Basin, Texas and New Mexico: Implications for induced seismicity: The Leading Edge, p. 810–819, doi:10.1190/tle37020127.1.
A298	32.63	-104.09	7.3141	8.5601	97.3141	2252.7	D	DIF	FMI	3.5	20170816	2246.9	2258.2			1.6															Lund Snee, J.-E., and Zoback, M.D., 2018, State of stress in the Permian Basin, Texas and New Mexico: Implications for induced seismicity: The Leading Edge, p. 810–819, doi:10.1190/tle37020127.1.
A344	31.2	-101.79	87.1512	36.9924	177.151	2893.34	D	DIF	FMI	14.5	20170421	2484	2986			62.312															Lund Snee, J.-E., and Zoback, M.D., 2018, State of stress in the Permian Basin, Texas and New Mexico: Implications for induced seismicity: The Leading Edge, p. 810–819, doi:10.1190/tle37020127.1.			DIF orientations vary with depth in a way suggesting that a fault was intercepted (generally striking about N120ºE but they rotate in the middle of the logged interval to strike as low as N009ºE and then back to around N120ºE at the bottom of the well)
A369	32.5	-102.2	66.9448	11.577	156.945	2819.25	A	HFS	MICROSEIS	284	20170217	2595.7	3042.8																		Lund Snee, J.-E., and Zoback, M.D., 2018, State of stress in the Permian Basin, Texas and New Mexico: Implications for induced seismicity: The Leading Edge, p. 810–819, doi:10.1190/tle37020127.1.			Depth is approximate (based on mean of uppermost and lowermost observed earthquakes).
A371	31.7	-102.2	74.49	7.11	164.49	2670.35	A	HFS	MICROSEIS	499	20170217	2398.5	2942.2																		Lund Snee, J.-E., and Zoback, M.D., 2018, State of stress in the Permian Basin, Texas and New Mexico: Implications for induced seismicity: The Leading Edge, p. 810–819, doi:10.1190/tle37020127.1.			Depth is approximate (based on mean of uppermost and lowermost observed earthquakes).
A373	32	-103.6	72.29	6.35588	162.29	2777.64	A	HFS	MICROSEIS	1106	20170217	2644.8	3022.7																		Lund Snee, J.-E., and Zoback, M.D., 2018, State of stress in the Permian Basin, Texas and New Mexico: Implications for induced seismicity: The Leading Edge, p. 810–819, doi:10.1190/tle37020127.1.
A376	31.3	-103.8	125.565	7.289	35.565	2795.93	A	HFS	MICROSEIS	1845	20170217	2597.5	3165.7																		Lund Snee, J.-E., and Zoback, M.D., 2018, State of stress in the Permian Basin, Texas and New Mexico: Implications for induced seismicity: The Leading Edge, p. 810–819, doi:10.1190/tle37020127.1.
A387	31.3	-101	53.23	8.13	143.23	1920.24	A	HFS	MICROSEIS	41	20170217	1836.4	1999.5																		Lund Snee, J.-E., and Zoback, M.D., 2018, State of stress in the Permian Basin, Texas and New Mexico: Implications for induced seismicity: The Leading Edge, p. 810–819, doi:10.1190/tle37020127.1.
A388	31.9	-102.1	65.55	7.877	155.55	2835.55	A	HFS	MICROSEIS	183	20170217	2594.5	3076.7																		Lund Snee, J.-E., and Zoback, M.D., 2018, State of stress in the Permian Basin, Texas and New Mexico: Implications for induced seismicity: The Leading Edge, p. 810–819, doi:10.1190/tle37020127.1.			Depth is approximate (based on mean of uppermost and lowermost observed earthquakes).
A400	31.4	-103.6	138	5	228	3278.89	A	HFS	MICROSEIS	108	20170217	3078.8	3479																		Lund Snee, J.-E., and Zoback, M.D., 2018, State of stress in the Permian Basin, Texas and New Mexico: Implications for induced seismicity: The Leading Edge, p. 810–819, doi:10.1190/tle37020127.1.			Depth is approximate (based on mean of uppermost and lowermost observed earthquakes).
A414	32.5	-103	60	8.18	150	2910.69	A	HFS	MICROSEIS	38	20170217	2755.4	3066																		Lund Snee, J.-E., and Zoback, M.D., 2018, State of stress in the Permian Basin, Texas and New Mexico: Implications for induced seismicity: The Leading Edge, p. 810–819, doi:10.1190/tle37020127.1.			Unclear which fracture set is SHmax. Focal mechanisms are highly variable, so SHmax may be NE–SW or even NNW–SSE but is probably N060ºE. Average depth is approximate.
A415	31.4	-103.2	131.072	12	41.0723	3316.23	B	HFS	MICROSEIS	830	20170913	2972.4	3478.1																		Lund Snee, J.-E., and Zoback, M.D., 2018, State of stress in the Permian Basin, Texas and New Mexico: Implications for induced seismicity: The Leading Edge, p. 810–819, doi:10.1190/tle37020127.1.			Average nodal plane strikes for 14 pure dip-slip events is N119ºE. Visual interpretation of rose diagrams showing aligned microseismic events thought to be hydraulic fractures for 3 wells provides slightly different (probably more reliable) SHmax of N131ºE. Depth ranges are exact but average depths are approximate. Downgraded to B quality because of visual interpretation of rose diagrams.
A418	31.8	-101.7	78.5979	20	168.598	2652.89	C	HFS	MICROSEIS	194	20170913	2400.6	2899.9																		Lund Snee, J.-E., and Zoback, M.D., 2018, State of stress in the Permian Basin, Texas and New Mexico: Implications for induced seismicity: The Leading Edge, p. 810–819, doi:10.1190/tle37020127.1.			Hydrofrac orientations and standard deviations interpreted by visual inspection of rose diagrams: mean of aligned events for two depth intervals weighted by approximate number of aligned events per depth interval. Average depth is approximate. Downgraded to C quality because of visual interpretation of rose diagrams.
A420	30.8	-102.6	62.86	12.06	152.86	1831.6	D	HFS	MICROSEIS	37	20170913	1455.4	2242.7																		Lund Snee, J.-E., and Zoback, M.D., 2018, State of stress in the Permian Basin, Texas and New Mexico: Implications for induced seismicity: The Leading Edge, p. 810–819, doi:10.1190/tle37020127.1.			Downgraded to D because of extremely low average signal-to-noise ratio.
A419	33.5	-103.2	134.997	17.17	44.997	1498.7	B	HFS	MICROSEIS	209	20170217	1428.6	1568.8																		Modified (corrected) from Lund Snee, J.-E., and Zoback, M.D., 2018, State of stress in the Permian Basin, Texas and New Mexico: Implications for induced seismicity: The Leading Edge, p. 810–819, doi:10.1190/tle37020127.1.			Two perpendicular populations of aligned microseismic events. SHmax chosen based on similarity with SHmax from FMI in nearby wells. Depth is approximate (based on mean of uppermost and lowermost observed earthquakes).
A712	31.88	-88.83	23	8	113	4686.3	A	BO	CALIPER	356	20180623	4469.9	4799.9			66.0014		34.24	8.6	124.24	4652.69	B	DIF	FMI	99	20180623	4478.34	4797.15	63.8		this study			Average depth is approximate and circular (Fisher) means and standard deviations are not used for first (preferred) SHmax orientation.
A713	31.88	-88.66	24	17	114	4535.42	B	BO	CALIPER	91	20180623	4239.8	4645			81.0463		10.2	20.7	100.2	4445.23	C	BO	FMI	53	20180623	4240.86	4633.1	78.4		this study			Average depth is approximate and circular (Fisher) means and standard deviations are not used for first (preferred) SHmax orientation.
Inv11	45.67	-74.81	60.848	4.0609	150.848	13780	A	FMF	FMF	41	20190327		22000																		this study
Inv12	36.39	-89.71	253.78	3.3223	163.78	10350	A	FMF	FMF	40	20190327	2000	16000																		this study
Inv15	36.49	-98.75	263.1	2.1009	173.1	6678	A	FMF	FMF	59	20190327	3000	10000																		this study
Inv16	36.78	-98.05	81.592	1.4255	171.592	4082	A	FMF	FMF	61	20190327	2000	8000																		this study
Inv17	36.76	-97.67	98.209	4.4139	8.209	4000	A	FMF	FMF	51	20190327	2000	11000																		this study
Inv18	36.21	-97.58	265.63	1.4058	175.63	4462.4	A	FMF	FMF	93	20190327	3000	11000																		this study
Inv19	36.19	-97.01	81.016	0.84992	171.016	3806	A	FMF	FMF	67	20190327	2000	9000																		this study
Inv20	35.75	-97.35	261.5	1.1095	171.5	4557.5	A	FMF	FMF	113	20190327	3000	8000																		this study
Inv21	35.67	-96.84	265.92	1.846	175.92	5243.2	A	FMF	FMF	37	20190327	2000	16000																		this study
Inv23	37.45	-118.38	187.66	5.0528	97.66	7315.8	A	FMF	FMF	38	20190327	3000	13000																		this study
Inv27	42.59	-111.44	6.9777	1.0366	96.9777	8453.5	A	FMF	FMF	86	20190327	2000	12000																		this study
Inv28	41.88	-119.63	198.05	1.3785	108.05	9017.4	A	FMF	FMF	115	20190327		15000																		this study
Inv29	40.2	-121.09	170.87	4.4683	80.87	4567.6	A	FMF	FMF	37	20190327	-2000	13000																		this study
Inv3	69.5	-144.25	157.74	2.098	67.74	8982.8	A	FMF	FMF	58	20190327	3000	18000																		this study
Inv31	38.72	-119.65	177.55	3.1534	87.55	2961.5	A	FMF	FMF	104	20190327	-2000	14000																		this study
Inv32	38.39	-118.83	3.1495	2.1927	93.1495	4928.6	A	FMF	FMF	42	20190327	-2000	14000																		this study
Inv34	38.01	-118.67	24.686	1.9934	114.686	5027	A	FMF	FMF	74	20190327	-2000	11000																		this study
Inv35	37.61	-118.85	339.59	3.8376	249.59	4992.5	A	FMF	FMF	133	20190327		10000																		this study
Inv36	37.51	-118.83	157.6	1.2238	67.6	5013.4	A	FMF	FMF	224	20190327	-3000	14000																		this study
Inv38	37.44	-118.61	353.36	2.2544	263.36	7631.6	A	FMF	FMF	114	20190327	3000	16000																		this study
Inv39	38.81	-122.77	23.237	1.1609	113.237	1586.5	A	FMF	FMF	133	20190327	-1000	8000																		this study
Inv4	69.57	-144.74	329.05	2.4497	239.05	11763	A	FMF	FMF	38	20190327	1000	21000																		this study
Inv40	35.71	-121.07	33.783	2.0732	123.783	6200	A	FMF	FMF	90	20190327	4000	12000																		this study
Inv41	35.57	-120.88	31.377	2.6031	121.377	5066.7	A	FMF	FMF	75	20190327		11000																		this study
Inv43	36.27	-120.38	231.51	3.0433	141.51	8924.2	A	FMF	FMF	66	20190327	2000	14000																		this study
Inv45	36.12	-120.2	24.938	3.3721	114.938	11208	A	FMF	FMF	48	20190327	4000	22000																		this study
Inv48	37.56	-118.44	353.5	2.4109	263.5	6240.4	A	FMF	FMF	104	20190327	-1000	12000																		this study
A425	29.4	-97.2	58		148	3712.46	B	FMF	FMF	40	20170913	3570.4	3767.9																		this study			Avg. misfit 14.9. S/D/R errors <10º. Not much diversity to plane orientations; not many planes either. Difficult to know A_phi with certainty here.
Inv1	37.89	-77.93	95.706	5.2342	5.706	6961.5	B	FMF	FMF	26	20190327	1000	16000																		this study			Vavryčuk's (2014, GJI) method. Parameters: friction = 0.6–1.0 (step 0.05), N_noise_relizations = 200, focal mechanism noise mean_deviation = 20 degrees, stress inversion N_iterations = 1000, initial stress inversion N_realizations = 100, shape ratio = 0–1 (step 0.02), and uncertainties quantified with B=1000 bootstrap samples.
Inv13	35.28	-92.37	68.616	2.5089	158.616	4212.1	B	FMF	FMF	33	20190327	2000	8000																		this study
Inv14	37.16	-97.78	74.185	4.1217	164.185	5115.4	B	FMF	FMF	26	20190327	2000	10000																		this study
Inv2	47.59	-70.1	82.312	15.574	172.312	13462	B	FMF	FMF	39	20190327	4000	28000																		this study
Inv25	31.16	-103.4	302.63	16.26	212.63	5658.5	B	FMF	FMF	41	20190327	2000	10000																		this study
Inv26	43.43	-110.54	182.72	2.9035	92.72	9062.5	B	FMF	FMF	32	20190327	3000	17000																		this study
Inv30	39.88	-120.69	342.49	3.6649	252.49	3941.2	B	FMF	FMF	34	20190327	-2000	18000																		this study
Inv33	37.96	-118.16	202.89	13.907	112.89	6678.6	B	FMF	FMF	28	20190327	-1000	14000																		this study
Inv37	37.15	-117.86	195.92	3.3712	105.92	6760	B	FMF	FMF	25	20190327	-1000	12000																		this study
Inv44	36.21	-120.29	135.87	15.668	45.87	9910.3	B	FMF	FMF	78	20190327	1000	16000																		this study
Inv5	66.32	-142.19	4.6806	3.1971	94.6806	10107	B	FMF	FMF	28	20190327	1000	24000																		this study
Inv6	63.29	-151.33	309.13	2.6904	219.13	13448	B	FMF	FMF	29	20190327	9000	18000																		this study
Inv8	62.23	-124.46	62.958	2.3371	152.958	7666.7	B	FMF	FMF	27	20190327	1000	16000																		this study
Inv9	61.47	-140.74	190.67	5.196	100.67	9407.4	B	FMF	FMF	27	20190327	1000	15000																		this study
A430	35.1	-96.2	84		174	1601.47	C	FMF	FMF	>300	20170913	1439.3	1867.6																		this study			SHmax orientation from formal inversion of microseismic focal mechanisms. Average misfit 13.3º. C-quality because quality parameters not fully reported. SHmax orientation consistent with aligned microseismic events.
Inv22	32.91	-100.87	227.58	6.4049	137.58	4545.5	C	FMF	FMF	22	20190327	2000	7000																		this study
Inv46	35.51	-84.44	237.01	3.7593	147.01	16136	C	FMF	FMF	22	20190327	1000	27000																		this study
Inv47	28.9	-98.07	230.86	3.0166	140.86	5600	C	FMF	FMF	20	20190327	3000	12000																		this study
Inv10	59.73	-136.67	142.69	27.32	52.69	9391.3	D	FMF	FMF	23	20190327	1000	18000																		this study
Inv24	37.63	-118.94	222.23	47.413	132.23	4857.1	D	FMF	FMF	63	20190327	-1000	13000																		this study
Inv42	36.44	-120.37	319.72	31.993	229.72	10867	D	FMF	FMF	30	20190327	2000	17000																		this study
Inv7	65.05	-133.94	97.842	46.125	7.842	7200	D	FMF	FMF	30	20190327	1000	22000																		this study
A6	40.57	-107.78	125.88	10.0109	35.88	2767.3	A	BO	FMI	44	20170818	2328.3	3368.5					124.971	17.76	34.9708	2919.42	B	DIF	FMI	55.5	20170818	2318.81	3520.53			this study
A622	48.62	-112.68	54	11.5	144	1943.71	A	BO	FMI	59	20180419	1569.4	2196.7			125.456		57.9	14.9	147.9	1929.26	B	DIF	FMI	123	20180419	1593.37	2197.06	120.737		this study			Fisher mean but not Fisher standard deviation. Most DIF were listed as "shear induced" by contractor report.
A631	40.25	-110.23	167	10	77	2442.73	A	BO	FMI	29	20180830	2288.5	2829.3			19.6139		152.63	23	62.63	2506.37	D	DIF	FMI	9	20180606	2314.96	2697.78	76.5658		this study			Mean orientation (SHmax) given in contractor report. Standard deviation estimated visually from report. Depths available from table (precise values) for orientation 1 (DIF) but not orientation 2 (BO).
A707	40.23	-110.35	168	10	78	3331.83	A	BO	FMI	81	20180830	3081.4	3563.9			20.3302															this study
A714	39.91	-108.26	111.1	11.4	21.1	3277.4	A	BO	FMI	223	20180905	2752.4	3891.7					114.2	15.1	24.2	3338.2	B	DIF	FMI	417	20180905	2746.5	3887.7			this study			Fisher (circular) means and standard deviations not weighted by feature length.
A728	40.94	-108.33	113.021	4.7831	23.0212	2103.41	A	BO	FMI	407	20180830	1519.1	2540.3			463.587		111.533	3.6442	21.5329	2214.48	A	DIF	FMI	60	20180830	1765.81	2536.94	51		this study			Very consistent SHmax orientations with depth; no major perturbations. Weighted Fisher (circular) means and standard deviations.
A729	40.96	-108.33	116.6	5.6	26.6	2114.8	A	BO	FMI	339	20180830	1408.7	2767.8			271.82		116.3	2.9	26.3	2627.8	B	DIF	FMI	10	20180830	2097.5	2768.3	134.16		this study			Fisher (circular) means and standard deviations not weighted by feature length.
A730	40.95	-108.3	116.846	4.9764	26.8457	2197.94	A	BO	FMI	373	20180830	1317.4	2728.4			717.8		116.2	4	26.2	2373.5	A	DIF	FMI	29	20180830	1696.6	2728.3	20.8		this study			Weighted Fisher (circular) means and standard deviations.
A742	41.02	-108.78	154	3.5	64	1558.4	A	BO	FMI	27	20180830	1399.3	1907.3			43.3		130	9	40	2048.3	D	DIF	FMI	3	20180830	2023.7	2069.5	2.3		this study			Weighted Fisher (circular) means and standard deviations.
A743	41.02	-108.78	166.5	10.4	76.5	1734.5	A	BO	FMI	43	20180830	1391	2220.1			28.6		140.9	21.7	50.9	2134.8	C	DIF	FMI	15	20180830	1848.9	2182.4	4.9		this study			Weighted Fisher (circular) means and standard deviations.
A748	40.42	-115.74	28.31	10.4	118.31	2161.09	A	BO	FMI	50	20180830	1975.7	2386.7			77.93		46.6	10.1	136.6	1621.6	A	BO	FMI	19	20180828	1224.66	1817.37	21.35		this study			Fisher mean but not Fisher standard deviation for orientation 1 (preferred orientation). No Fisher statistics for orientation 2.
A15	37.24	-104.96	163.1	18.17	73.1	1360.93	B	BO	FMI	49	20170818	1011.9	1709.9																		this study			Average breakout orientations and other parameters provided in contractor report. Average depth is a mean of the top and bottom breakout depths and is therefore approximate.
A614	40.01	-110.21	155.3	6.9	65.3	1589.38	B	BO	FMI	7	20180419	1452	1781.3			65.8612															this study			Fisher mean but not Fisher standard deviation
A723	39.58	-119.08	28.03	10.9	118.03	2651.76	B	BO	FMI	31	20181113	2456.7	2856					18.23	12.4	108.23	2697.48	C	DIF	FMI	26	20181113	2487.17	2855.98			this study			Quality ratings downgraded by 1 letter grade for both borehole breakouts and drilling-induced tensile fractures because orientations interpreted visually (within 0.1º) from rose diagram. Depths estimated visually from interpreted image log.
A731	41.07	-108.74	122.583	3.7	32.5831	1534.2	B	BO	FMI	7	20180830	1493.5	1597			1.6		147.5	16.1	57.5	2056.64	D	DIF	FMI	3	20180830	2053.1	2062.6	1.2		this study			Weighted Fisher (circular) means and standard deviations.
A736	41.05	-108.78	170.6	8.4	80.6	1159.2	B	BO	FMI	71	20180830	545.9	1921.6			30.7															this study			Weighted Fisher (circular) means and standard deviations. Downgraded from A to B quality due to shallow depths.
A746	40.87	-115.41	176.29	12.922	86.29	1502.16	B	BO	FMI	30	20180830	1214.7	2036.9			32.27		10.1	3.83	100.1	2479.55	D	DIF	FMI	3	20180828	2460.96	2516.34	8		this study			Fisher mean but not Fisher standard deviation.
A835	41.4	-110.06	122.476	5.2111	32.4762	3701.41	B	BO	FMI	21	20181119	3627.6	3873.7																		this study			Fisher mean weighted by length of fracture.
A637	40.05	-110.12	130	22	40	1453.9	C	BO	FMI	16	20180830	1416.8	1516.4			19.916		97.2	2.3	7.2	1927.86	D	DIF	FMI	3	20180606	1913.7	1916.42	1.8		this study			Orientation 1 mean is from contractor report and standard deviation is interpreted from rose diagram. Depths are interpreted visually from rose diagram. Orientation 2 has Fisher mean and standard deviation.
A643	40.08	-110.02	135	15	45	1621.41	C	BO	FMI	11	20180830	1497.5	1786.1			18.3408		106	6	16	1316.61	C	DIF	FMI	13	20180606	1497.48	1786.13	189.4		this study			Mean DIF orientation (SHmax) and standard deviation estimated visually from rose diagram. Downgraded to C quality for this reason.
A721	39.6	-119.09	27.0473	6.5094	117.047	2758.44	C	BO	FMI	16	20181112	2592.3	2878.8					28.9708	4.4	118.971	2773.68	C	DIF	FMI	8	20181112	2711.5	2845.92			this study			Quality was downgraded to C for drilling-induced tensile fractures and borehole breakouts because they were estimated (to nearest 0.1º) from pole locations on contractor rose diagram. Depths also approximated from annotated well log.
A36	37.24	-104.95	147.46	2.99	57.46	1655.06	D	BO	FMI	2	20170818	1636.8	1673.4																		this study			Average breakout orientations and other parameters provided in contractor report. Average depth is a mean of the top and bottom breakout depths and is therefore approximate.
A37	37.18	-104.86	117.4	1.36	27.4	1222.25	D	BO	FMI	4	20170818	1210.1	1234.4																		this study			Average breakout orientations and other parameters provided in contractor report. Average depth is a mean of the top and bottom breakout depths and is therefore approximate.
A640	40.1	-109.96	90	10	0	1597.15	D	BO	FMI	10	20180830	1585	1600.2																		this study			No DIF. BO but well too inclined to be confident.
A646	40.02	-110.09	133.4	9	43.4	1543.2	D	BO	FMI	13	20180606	1257	1743.8			319.4															this study			Fisher mean and standard deviation. Well too inclined to provide reliable results (max deviation > 10º). 1 DIF at N113ºE.
A648	40.06	-110.07	95.7	3.4	5.7	1154.89	D	BO	FMI	5	20180606	1154.3	1156.1			1.2															this study			Fisher mean and standard deviation. Deviation ~13º at DIF picks. BO in log not picked.
A654	40.03	-110.05	106.85	8.2	16.85	1658.42	D	BO	FMI	2	20180606	1657.8	1659			0.8															this study			Average deviation 12.6º.
A745	41.05	-108.74	174.535	8.87	84.5348	968.34	D	BO	FMI	4	20180830	598	1204.7			1.44															this study			Weighted Fisher (circular) mean and standard deviation. Downgraded from C to D due to shallow depth.
A756	43.28	-105.21				3130.6	D	BO	FMI			3130.3	3130.9																		this study			Average depth is given simply as mean of top and bottom depths because value is not known.
A770	43.56	-105.85	9.6	3.9	99.6	3736.54	D	BO	FMI	5		3464.7	4008.4			18.55		98.8	2.5	8.8	3974.29	D	DIF	FMI	3		3969.11	3979.47	5.65		this study			Orientation 1 downgraded to D quality because of local stress rotation(s) ~45º within well near fault as shown by complete dip direction reversal at similar depth. Unlikely to reflect regional SHmax orientation. Average depth is given simply as mean of top and bottom depths because value is not known.
A776	43.25	-105.42	45	4.4	135	3718.41	D	BO	FMI	8		3715.5	3721.3			9.15															this study			Average depth is given simply as mean of top and bottom depths because value is not known.
A834	41.45	-110.03	115.822	9.0137	25.8215	3657.33	D	BO	FMI	6	20181119	3641.4	3668.7					113.86	5.04	23.8601	3704.27	D	DIF	FMI	6	20181119	3694.7	3711.61			this study
A348	38.65	-103.38	68.9767	6.3793	158.977	1746.9	A	DIF	FMI	59.5	20170818	1448	2066.3																		this study
A349	38.27	-103.01	75.9411	7.0243	165.941	1465.31	A	DIF	FMI	139.5	20170818	1043.1	1701.1																		this study
A350	37.05	-104.82	167.102	11.6596	77.1023	1345.37	A	DIF	FMI	199	20170818	726.9	1607.8																		this study
A606	30.78	-102.57	135.832	12	45.832	1890.83	A	DIF	FMI	144	20180215	1519.4	2262.2			148.56															this study			Standard deviation estimated visually from contractor rose diagram. Average depth is midpoint between upper and lower observed drilling-induced tensile fracture.
A617	40.08	-110.07	108.8	9.9	18.8	1685.42	A	DIF	FMI	13	20180419	1343.6	1931.5			117.592															this study			Fisher mean but not Fisher standard deviation
A618	48.61	-112.52	48.3	15.1	138.3	1776.74	A	DIF	FMI	60.5	20180419	1543.8	1904.8			72.1827		49	9.6	139	1840.57	B	BO	FMI	47	20180419	1713.46	1919.78	41.2638		this study			Fisher mean but not Fisher standard deviation. Shear induced fractures considered as DIF.
A624	48.65	-103.91	47.3	8.9	137.3	2557.36	A	DIF	FMI	149	20180419	2305.6	2758.2			90.5195															this study			Fisher mean but not Fisher standard deviation
A653	40.07	-109.91	103.7	4.9	13.7	1641.96	A	DIF	FMI	22	20180606	1178.4	1883.7			462.8															this study			Deviation ranges from 7–13º, avg. 11º.
A680	40.15	-110.15	95.2	5.4	5.2	2024.18	A	DIF	FMI	11	20180606	1531	2645.1			731															this study			Fisher mean and standard deviation
A683	40.24	-110	110.4	7.8	20.4	2190.29	A	DIF	FMI	22	20180606	2065.9	2707.8			421.2															this study			Fisher mean and standard deviation. Could be double the reported number of DIF.
A706	40.21	-110.33	7.06	7.6		2754.48	A	DIF	FMI		20180607	2700.2	2831.6																		this study
A733	41.12	-108.65	139.5	5.7	49.5	1821.6	A	DIF	FMI	36	20180830	1589.9	2059.7			24.4		137.7	7.6	47.7	807.3	B	BO	FMI	17	20180830	473.2	1377.4	6.1		this study			Weighted Fisher (circular) means and standard deviations. Orientation 2 (BO) downgraded from A to B quality due to shallow depths.
A759	44	-105.68	120.7	7.5	30.7	3108.96	A	DIF	FMI	51		2930.3	3287.6			124.5															this study			Average depth is given simply as mean of top and bottom depths because value is not known.
A763	43.12	-105.08	70.5	6.8	160.5	1799.39	A	DIF	FMI	58		1609.6	1989.1			382		67.1	10.1	157.1	1054.61	B	BO	FMI	43		703.174	1406.04	69.3		this study			BO downgraded to B quality because shallowest measurements less than 1000 m. Average depth is given simply as mean of top and bottom depths because value is not known.
A765	43.58	-106	106.4	4.6	16.4	3967.43	A	DIF	FMI	15		3761.5	4173.3			55.2															this study			Average depth is given simply as mean of top and bottom depths because value is not known.
A777	43.25	-105.42	77	5.5	167	3608.83	A	DIF	FMI	31		3385.1	3668			35.97		54	4.97	144	3717.65	D	DIF	FMI	13	20181105	3712.16	3721.61	6.03504		this study			Fault near 12000 ft with minor stress rotation below (10–15º).
A836	41	-108.62	101.955	10.6721	11.9548	1305.68	A	DIF	FMI	32	20181119	731.9	1616					98.0862	6.9346	8.0862	1205	A	BO	FMI	105	20181120	603.918	1601.25			this study			Fisher mean weighted by length of fracture.
A164	37.24	-104.85	21.9605	3.7929	111.96	1669.35	B	DIF	FMI	12	20170818	1613	1731.5																		this study
A351	37.24	-104.93	25.3109	15.3812	115.311	1640.13	B	DIF	FMI	43.5	20170818	1056.6	1936.8																		this study
A352	37.1	-104.86	7.7887	12.1613	97.7887	1115.4	B	DIF	FMI	79	20170818	744.5	1500																		this study
A353	40.58	-107.79	115.035	14.2876	25.035	2357.48	B	DIF	FMI	8	20170818	1907.3	2661.2					121.208	22.477	31.2078	2182.62	C	BO	FMI	36	20170818	1880.01	2663.9			this study
A354	32.36	-90.45	77.066	17.569	167.066	4712.97	B	DIF	FMI	12.5	20170818	4507.2	5008.9																		this study
A604	30.89	-102.64	134.81	15	44.81	1975.56	B	DIF	FMI	161	20180215	1556	2395.1			167.823		126.676	12	36.676		A	DIF	FMI	18	20180215	1251.2	1354.84	20.7264		this study			Standard deviation estimated visually from contractor rose diagram. Average depth is midpoint between upper and lower observed drilling-induced tensile fracture.
A605	30.8	-102.6	141.547	15	51.547	1906.37	B	DIF	FMI	30	20180215	1492.3	2320.4			165.628															this study			Standard deviation estimated visually from contractor rose diagram. Average depth is midpoint between upper and lower observed drilling-induced tensile fracture.
A615	40.05	-110.06	105	15	15	1554.48	B	DIF	FMI	33	20180830	1173.5	1950.7			155.448															this study			Using "drilling-enhanced tensile fractures" from contractor report, which appear to represent SHmax orientation. Mean orientation given in report and standard deviation estimated from rose diagram. Depths estimated visually from report.
A616	40.01	-110.13	133.9	5.1	43.9	1451.18	B	DIF	FMI	7	20180419	1407.8	1561.4			30.7116															this study			Fisher mean but not Fisher standard deviation
A621	48.63	-112.47	54.7	15.1	144.7	1683.75	B	DIF	FMI	87.5	20180419	1469.9	1913.8			88.7821		51.7	12.7	141.7	1725.5	B	BO	FMI	36.5	20180419	1470.17	1907.59	87.4837		this study			Fisher mean but not Fisher standard deviation. Shear induced fractures and DIF included together in DIF measurement.
A626	40.2	-110.22	175.8	16.8	85.8	2503.14	B	DIF	FMI	39	20180606	2477.3	2645.1			110.14															this study			Fisher mean and standard deviation
A628	40.25	-109.97	115.9	15.3	25.9	2029.05	B	DIF	FMI	105	20180606	1804.4	2208.9			265.4															this study			Weighted Fisher mean and standard deviation
A635	40.05	-109.95	115.6	6.2	25.6	1749.25	B	DIF	FMI	13	20180606	1571.9	1850.7			183															this study			Fisher mean and standard deviation. NNE–WSW BO in log not picked. Fairly high deviation (mean 13º)
A670	40.22	-110.26	7	7	97	2819.4	B	DIF	FMI	12	20180606	2714.9	2878.2			17.2438															this study			Mean orientation (SHmax) given in contractor report. Standard deviation estimated visually from report. Depths available from table (precise values).
A708	40.27	-110.36	9.29	17		3603.04	B	DIF	FMI		20180607	3169.3	4024.3																		this study
A727	40.21	-110.31	12	6	102	2852.5	B	DIF	FMI	15	20180830	2757.6	2955.7			8.6868															this study			Mean orientation (SHmax) given in contractor report. Standard deviation estimated visually from report. Depths available from table (precise values).
A732	41.04	-108.79	146.7	12.9	56.7	1935.6	B	DIF	FMI	20	20180830	1706.4	2103.6			10.1		166.5	10.4	76.5	1494.9	A	BO	FMI	37	20180830	1417.1	1894.7	17.5		this study			Weighted Fisher (circular) means and standard deviations. BO measurement quality superior to DIF but DIF used as orientation 1 because DIF encompassed greater depths and had slightly different orientation, so may be more representative of regional stress state.
A734	41.11	-108.66	136.4	10.7	46.4	2087.5	B	DIF	FMI	7	20180830	2045	2146.9			2.5															this study			Weighted Fisher (circular) means and standard deviations.
A747	40.85	-115.43	109.04	16.36	19.04	1953.19	B	DIF	FMI	169	20180830	1429.9	2775.2			248		114	2.03	24	1370.32	D	BO	FMI	3	20180828	1346.09	1382.96	4.1		this study			Fisher mean but not Fisher standard deviation.
A749	41.15	-115.15	23.2	12.7	113.2	3209.79	B	DIF	FMI	23	20180830	3079.8	3388			49.8		46.08	27.3	136.08	2933.61	D	DIF	FMI	10	20180828	2880.39	3062.78	19.9		this study			Fisher means and standard deviations for orientation 1 and orientation 2.
A750	40.99	-118.15	25.6	15.1	115.6	1399	B	DIF	FMI	31	20180906	1288.4	1489					43.2	17.2	133.2	1652.5		DIF	FMI	73	20180906	1495.7	1766			this study			Fisher (circular) means and standard deviations. Gradual clockwise SHmax rotation downward in this well.
A751	41	-118.13	21.7	21.8	111.7	1095.8	B	DIF	FMI	54	20180906	935.2	1168.6					-15.8	16.5	74.2	1312.6		DIF	FMI	28	20180906	1205.5	1372			this study			Fisher (circular) means and standard deviations. Relatively abrupt counter-clockwise SHmax rotation below ~3900 ft in this well.
A752	38.5	-112.89	23.788	17.7329	113.788	1786.69	B	DIF	FMI	140	20181120	1137.5	2297.9					43.3448	5.4868	133.345	2282.92	D	BO	FMI	2	20181120	2268.53	2297.34			this study			Orientation 2 from borehole breakouts was measured after injection. Orientation 1 from drilling-induced tensile fractures was before injection.
A755	43.14	-105.4	85.31	4.5	175.31	2390.7	B	DIF	FMI	11		2282.6	2498.8			90.08															this study			Average depth is given simply as mean of top and bottom depths because value is not known.
A758	43.68	-105.49	85.4	4.6	175.4	2091.23	B	DIF	FMI	11		1962.6	2219.9			11															this study			Average depth is given simply as mean of top and bottom depths because value is not known.
A769	43.8	-105.69	107.5	6.8	17.5	2173.22	B	DIF	FMI	13		2059.2	2287.2			151.7															this study			Average depth is given simply as mean of top and bottom depths because value is not known.
A772	43.19	-105.4	66.9	8.7	156.9	3002.74	B	DIF	FMI	87		2194.6	3810.9			368.05															this study			Downgraded to B quality because considerable interaction with natural fractures in this well adds some uncertainty. Average depth is given simply as mean of top and bottom depths because value is not known.
A774	43.65	-105.45	110	2.8	20	2185.26	B	DIF	FMI	21		2122.9	2247.6			229.85															this study			Average depth is given simply as mean of top and bottom depths because value is not known.
A775	43.75	-105.58	105.3	7.7	15.3	3436.47	B	DIF	FMI	54		3350.4	3522.6			115.35		104.6	2.4	14.6	3395.47	D	BO	FMI	3		3356.15	3434.79	12.75		this study			Average depth is given simply as mean of top and bottom depths because value is not known.
A779	43.05	-105.05	91.8	6.5	1.8	1887.47	B	DIF	FMI	29		1742.2	2032.7			333.15															this study			Average depth is given simply as mean of top and bottom depths because value is not known.
A861	31.13	-101.17	70	12	160	1554.48	B	DIF	FMI	226	20190625	853.4	2255.5																		this study			Depths and SHmax standard deviation estimated from contractor report figures. SHmax reported by contractor but unclear if this is a mean value, so downgraded to B quality.
A355	37.21	-104.94	28.5239	12.528	118.524	1795.38	C	DIF	FMI	15	20170818	1745.8	1818.4																		this study
A356	37.27	-104.91	6.8512	8.2411	96.8512	1846.39	C	DIF	FMI	12.5	20170818	1814.1	1893.4																		this study
A611	40.03	-110.21	87.4	6.9	177.4	1889.06	C	DIF	FMI	13	20180419	1837.7	1910.3			14.5268															this study			Fisher mean but not Fisher standard deviation
A620	48.78	-112.78	46.3	16.1	136.3	2304.23	C	DIF	FMI	4	20180419	2184.2	2397.2			42.6049		70.6	9.9	160.6	2377.29	C	BO	FMI	9	20180419	2351.59	2393.11	8.30275		this study			Fisher mean but not Fisher standard deviation
A634	40.07	-110.04	107.2	8.4	17.2	1871.78	C	DIF	FMI	14	20180606	1865.4	1899.5			22.4															this study			Fisher mean but not Fisher standard deviation. NNE–WSW BO in log not picked.
A644	40.05	-110.12	99.5	5.6	9.5	1598.37	C	DIF	FMI	4	20180606	1011.9	1924.2			598.6															this study			Fisher mean and standard deviation. DIF are low-quality and difficult to interpret. Well inclination averages 13.5º.
A647	40.1	-109.96	88	12	178	1493.52	C	DIF	FMI	9	20180606	1249.7	1630.7			76.2															this study			DIF mean, standard deviation, and depths interpreted from rose diagram, so downgraded to C quality. 9 BO ~80–100º away corroborate SHmax orientation.
A651	40.03	-110.2	136.6	9.1	46.6	1424.03	C	DIF	FMI	15	20180606	1216.5	1828.5			401.6															this study			Fisher mean and standard deviation. Max well inclination 15.5º, so C quality assigned. A few NE–SW BO observed but untrustworthy due to high inclination.
A711	40.34	-110.16	126.5	8		2865.12	C	DIF	FMI		20180607	2228.1	2971.8																		this study
A717	32.14	-108.84	19.9358	7.0636	109.936	549.22	C	DIF	FMI	14	20181112	492.9	661.1																		this study			Downgraded to C quality due to shallow depth.
A718	32.14	-108.84	29.6793	12.3954	119.679		C	DIF	FMI	24	20181112	322.1	422.8																		this study			Gradual ~N022ºE clockwise rotation with depth. Downgraded to C quality due to shallow depth.
A740	41.13	-108.65	137	10	47	1869	C	DIF	FMI	14	20180830	1828.9	1901.4			12.6		150	15	60	1264.2	C	BO	FMI	7	20180830	1141.2	1605.9	2.7		this study			Mean SHmax given in contractor report and standard deviations estimated visually from rose diagram.
A761	43.61	-105.61	119.1	4.8	29.1	2807.82	C	DIF	FMI	6		2387.2	3228.4			4.15															this study			Average depth is given simply as mean of top and bottom depths because value is not known.
A764	43.77	-105.48	85	3.3	175	2920.75	C	DIF	FMI	8		2900.8	2940.7			18.9															this study			Average depth is given simply as mean of top and bottom depths because value is not known.
A767	43.37	-105.44	92.8	5.4	2.8	2814.98	C	DIF	FMI	7		2344.5	3285.4			32.4															this study			Upper section was 12.25" hole, so gaps between pads in FMI. Average depth is given simply as mean of top and bottom depths because value is not known.
A771	43.8	-105.63	110.5	5.3	20.5	1364.13	C	DIF	FMI	5		761.4	1966.9			23.15															this study			Average depth is given simply as mean of top and bottom depths because value is not known.
A833	41.42	-110.08	129.988	3.6737	39.9877	3839.26	C	DIF	FMI	5	20181119	3815.7	3855.5					136.004	8.3103	46.0036	3768.99	D	BO	FMI	3	20181119	3748.56	3781.37			this study
A860	31.14	-101.19	76	15	166	2133.6	C	DIF	FMI	131	20190625	1690.1	3032.8																		this study			Depths and SHmax standard deviation estimated from contractor report figures. SHmax reported by contractor but unclear if this is a mean value, so downgraded to C quality.
A357	37.3	-104.78	45.0097	26.5892	135.01	1461.64	D	DIF	FMI	36	20170818	957.9	1711.8																		this study
A359	37.24	-104.96	171.782	25.4234	81.7824	1780.71	D	DIF	FMI	12	20170818	1742.3	1807.8																		this study
A612	40.24	-110.06	131.8	8.03	41.8	2112.97	D	DIF	FMI	66	20180419	2101.7	2126.8			5.0231															this study			Fisher mean but not Fisher standard deviation
A639	40.06	-110.18	99.3	16.7	9.3	1330.76	D	DIF	FMI	6	20180606	1327.1	1334.1			4.6															this study
A659	40.04	-110.16	71.6	0	161.6	1788.57	D	DIF	FMI	1	20180606	1788.6	1788.6																		this study			Only 1 DIF
A664	40.21	-110.04	21.92	2.89	111.92	2420.42	D	DIF	FMI	3	20180606	2404.6	2449.4			29.4															this study			Fisher mean and standard deviation
A681	40.16	-110.31	37.5	2.4	127.5	2830.37	D	DIF	FMI	2	20180606	2829.5	2831			1															this study			Picked DIF are very weak or not present in image log.
A682	40.25	-110.3	168.1	16.2	78.1	3096.16	D	DIF	FMI	9	20180606	2864.2	3387.9			343.6															this study			Fisher mean, not fisher standard deviation
A715	32.14	-108.84	5.8999	20.6527	95.8999	609.6	D	DIF	FMI	14	20181112	533.4	859.4																		this study			Considerable variability in SHmax orientation perhaps defining two rotations with depth. Shallower than 548 m, SHmax is between N020–N040ºE. Between 567–670 m, SHmax is mostly between N020ºW–N005ºE. Below 850 m, SHmax is between N005–N020ºE. Downgraded to D quality due to shallow depth.
A716	32.14	-108.84	152.271	4.8586	62.2711	625.5	D	DIF	FMI	5	20181112	571.6	683.9																		this study			Downgraded to D quality due to shallow depth.
A720	39.57	-119.08	112.2		22.2	2392.68	D	DIF	FMI	1	20181113	2392.7	2392.7																		this study			Drilling-induced tensile fracture orientation and depth interpreted visually to within 0.1º from contractor rose diagram and interpreted image log.
A735	41.09	-108.67	147.4	1.6	57.4	2197	D	DIF	FMI	1	20180830	2197	2197			0.4															this study			Weighted Fisher (circular) means and standard deviations.
A738	41.12	-108.65	137	10	47	1798.32	D	DIF	FMI	3	20180830	1767.8	1883.7																		this study			Mean SHmax given in contractor report and standard deviations estimated visually from rose diagram.
A744	41.06	-108.76	134.9	4.4	44.9	2026.2	D	DIF	FMI	3	20180830	2009.5	2035.6			1.1		167.6	0.2	77.6	1218.2	D	BO	FMI	1	20180830	1218.2	1218.2	0.63		this study			Weighted Fisher (circular) means and standard deviations.
A757	43.72	-105.52	136.1	5.2	46.1	3035.66	D	DIF	FMI	14		3013.6	3057.8			49.5															this study			Downgraded to D quality because deviated ≥ 10º. Average depth is given simply as mean of top and bottom depths because value is not known.
A762	43.62	-105.41	102.3	1.5	12.3	2080.57	D	DIF	FMI	2		1979.7	2181.5			3.83															this study			Average depth is given simply as mean of top and bottom depths because value is not known.
A766	43.64	-106.04	85.6	4.5	175.6	3706.06	D	DIF	FMI	9		3699.4	3712.8			17.4															this study			Average depth is given simply as mean of top and bottom depths because value is not known.
A768	43.85	-105.6	99.3	2.3	9.3	3254.5	D	DIF	FMI	4		3253.7	3255.3			4.3															this study			Missing one pad flap, so image incomplete. Average depth is given simply as mean of top and bottom depths because value is not known.
A773	43.71	-105.51	125.6	9	35.6	1455.72	D	DIF	FMI	6		823.3	2088.2			23.9															this study			Downgraded to D quality because standard deviation appears to be significantly underestimted. Average depth is given simply as mean of top and bottom depths because value is not known.
A778	43.8	-105.54	139.5	3.4	49.5	2943.3	D	DIF	FMI	1		2943.1	2943.5			3.9															this study			Average depth is given simply as mean of top and bottom depths because value is not known.
A782	40.18	-104.74	90.321	7.5469	0.321	2229.32	A	HFH	FMI	18	20181106	2222.3	2235.7																		this study
A786	40.16	-104.75	113.832	7.0629	23.8319	2239.9	A	HFH	FMI	60	20181106	2239.4	2242.1																		this study
A790	40.17	-104.64	109.041	9.108	19.0414	2122.73	A	HFH	FMI	28	20181106	2122.3	2125.1																		this study
A792	40.17	-104.73	83.1221	5.6506	173.122	2260.36	A	HFH	FMI	17	20181106	2259.8	2262.2																		this study
A796	40.22	-104.66	106.38	8.8152	16.3801	2102.61	A	HFH	FMI	16	20181106	2102.5	2102.8																		this study
A799	40.12	-104.74	115.582	4.2192	25.5818	2221.18	A	HFH	FMI	12	20181106	2218.9	2221.7																		this study
A800	40.12	-104.76	110.819	7.0671	20.8186	2238.29	A	HFH	FMI	26	20181106	2237.4	2238.3																		this study
A801	40.13	-104.76	112.049	4.9208	22.0494	2219.86	A	HFH	FMI	14	20181106	2218	2226.3																		this study
A802	40.13	-104.76	108.88	6.3026	18.8803	2224.25	A	HFH	FMI	24	20181106	2223.8	2225.6																		this study
A804	40.25	-104.46	107.566	3.5615	17.5664	2050.98	A	HFH	FMI	18	20181106	2049.2	2053.1																		this study
A805	40.01	-104.91	123.202	7.3388	33.2022	2307.46	A	HFH	FMI	255	20181106	2303.1	2311.3																		this study
A806	40.01	-104.92	117.858	5.1256	27.8578	2307.25	A	HFH	FMI	106	20181106	2304.9	2309.8																		this study
A807	40.23	-104.94	0.8523	11.8016	90.8523	2137.36	A	HFH	FMI	64	20181106	2134.8	2139.7																		this study
A810	40.16	-104.64	112.668	4.9468	22.6678	2124.23	A	HFH	FMI	12	20181106	2120.5	2127.2																		this study
A811	40.13	-104.88	119.726	5.7504	29.7255	2253.45	A	HFH	FMI	70	20181106	2249.7	2259.8																		this study
A812	40.07	-104.97	111.943	6.6503	21.9425	2290.29	A	HFH	FMI	44	20181106	2286.9	2295.1																		this study
A820	40.43	-104.87	10.9527	2.3264	100.953	2125.31	A	HFH	FMI	15	20181106	2122	2130.2																		this study
A822	40.15	-104.66	103.227	3.6972	13.2272	2132.95	A	HFH	FMI	28	20181106	2131.8	2136.3																		this study
A823	40.15	-104.66	103.253	9.2425	13.2532	2125.41	A	HFH	FMI	44	20181106	2119.9	2130.2																		this study
A824	40.15	-104.66	100.481	1.5292	10.481	2152.37	A	HFH	FMI	21	20181106	2150.4	2153.4																		this study
A826	40.13	-104.64	103.105	3.9919	13.1053	2112.33	A	HFH	FMI	80	20181106	2110.7	2120.8																		this study
A828	40.18	-104.79	108.974	7.4223	18.9737	2210.45	A	HFH	FMI	60	20181106	2209.2	2211.9																		this study
A829	40.46	-104.39	116.932	10.2239	26.9321	1999.14	A	HFH	FMI	15	20181106	1997.1	2001																		this study
A831	40.46	-104.39	124.999	9.5608	34.9994	1995.74	A	HFH	FMI	59	20181106	1991.9	1999.2																		this study
A781	40.18	-104.74	86.5362	4.9985	176.536	2274.81	B	HFH	FMI	11	20181106	2274.4	2275																		this study
A785	40.19	-104.73	121.792	6.2374	31.7918	2194.45	B	HFH	FMI	11	20181106	2190.9	2196.4																		this study
A788	40.15	-104.74	100.745	12.3406	10.7445	2279.07	B	HFH	FMI	12	20181106	2277.2	2280.2																		this study
A789	40.16	-104.75	116.409	2.3853	26.4093	2221.24	B	HFH	FMI	11	20181106	2220.5	2224.4																		this study
A793	40.16	-104.72	93.7422	16.2204	3.7422	2202.5	B	HFH	FMI	57	20181106	2198.2	2205.8																		this study
A794	40.16	-104.73	106.897	12.3416	16.8973	2217.26	B	HFH	FMI	47	20181106	2214.4	2219.2																		this study
A795	40.16	-104.73	105.462	3.226	15.4615	2202.33	B	HFH	FMI	8	20181106	2179.3	2206.8																		this study
A797	40.13	-104.76	104.752	6.1659	14.7524	2227.17	B	HFH	FMI	9	20181106	2227.2	2227.2																		this study
A808	40.41	-104.95	178.324	2.469	88.324	2208.81	B	HFH	FMI	8	20181106	2201.3	2214.1																		this study
A809	40.41	-104.95	7.1404	2.0925	97.1404	2143.51	B	HFH	FMI	10	20181106	2142.4	2145.5																		this study
A816	40.17	-104.77	96.5137	5.3487	6.5137	2224.54	B	HFH	FMI	11	20181106	2224.1	2225																		this study
A819	40.19	-104.79	101.056	17.4266	11.0561	2193.23	B	HFH	FMI	19	20181106	2191.8	2195.5																		this study
A821	40.43	-104.87	179.332	2.975	89.3319	2184.06	B	HFH	FMI	9	20181106	2181.8	2190.3																		this study
A827	40.18	-104.79	102.233	12.3665	12.233	2243.01	B	HFH	FMI	27	20181106	2241.5	2247																		this study
A780	40.19	-104.77	96.6123	7.1969	6.6123	2189.58	C	HFH	FMI	6	20181106	2186.6	2192.7																		this study
A784	40.19	-104.73	102.937	8.2201	12.9366	2186.07	C	HFH	FMI	7	20181106	2182.4	2192.4																		this study
A798	40.12	-104.74	111.5	5.0466	21.4999	2289	C	HFH	FMI	6	20181106	2288.7	2289.4																		this study
A814	40.22	-104.94	179.367	0.0745	89.3667	2141.02	C	HFH	FMI	6	20181106	2140.9	2141.2																		this study
A818	40.22	-104.96	25.5387	23.0297	115.539	2178.13	C	HFH	FMI	29	20181106	2176.6	2179.3																		this study
A825	40.13	-104.62	99.671	1.9547	9.671	2115.7	C	HFH	FMI	7	20181106	2115	2119.3																		this study
A832	40.12	-104.72	106.601	2.715	16.6009	2224.08	C	HFH	FMI	7	20181106	2223.8	2224.1																		this study
A783	40.18	-104.7	113.03	4.8267	23.03	2178.71	D	HFH	FMI	4	20181106	2178.7	2178.7																		this study
A787	40.15	-104.74	104.1	1.8546	14.0998	2210.61	D	HFH	FMI	3	20181106	2208.9	2211.6																		this study
A791	40.12	-104.6	107.95	1.45	17.95	2119.88	D	HFH	FMI	2	20181106	2119.9	2119.9																		this study
A803	40.13	-104.76	102	1.7999	12	2232.05	D	HFH	FMI	2	20181106	2232.1	2232.1																		this study
A813	40.12	-104.63	116.3		26.3	2185.72	D	HFH	FMI	1	20181106	2185.7	2185.7																		this study
A815	40.22	-104.94	-6.1996	33.155	83.8004	2141.76	D	HFH	FMI	18	20181106	2133.9	2144.3																		this study
A817	40.25	-104.68	54.875	1.2676	144.875	2147.93	D	HFH	FMI	4	20181106	2145.5	2150.4																		this study
A830	40.46	-104.39	140.019	27.1993	50.0186	2000.61	D	HFH	FMI	3	20181106	2000.4	2000.7																		this study
A362	32.2	-93.5	84	6	174	3733.92	A	FMA	MICROSEIS	24	20170913	3408.5	3849.2																		this study			SHmax based on average of B-axis from 24 dip-slip focal mechanisms (FMA). Aligned events defining hydrofracs were unreliable. Fisher statistics not used.
A608	29.8	-96.8	65	7	155	1454	A	FMA	MICROSEIS																						this study			SHmax based on average of B-axis from dip-slip focal mechanisms (FMA). Fisher statistics not used.
A607	31.1	-103.2	139	15	49	154	B	FMA	MICROSEIS																						this study			SHmax based on average of B-axis from dip-slip focal mechanisms (FMA). Fisher statistics not used.
A595	28.7	-98.7	42	7	42		A	FMF	MICROSEIS	142	20180202																				this study
A596	28.7	-98.7	42	7	42		A	FMF	MICROSEIS	136	20180202																				this study
A372	28.5	-99.1	43.91	11.61	133.91	2804.16	A	HFS	MICROSEIS	6445	20170217	2646.3	2962																		this study			Depth is approximate (based on mean of uppermost and lowermost observed earthquakes).
A374	35.7	-98.2	74.4577	8.5	164.458	3108.96	A	HFS	MICROSEIS	787	20170913	2841	3383.3																		this study			Depths estimated visually from histograms. Hydrofrac orientations from 2 wells' tables.
A375	35.6	-98.3	75.967	8.068	165.967	3444.24	A	HFS	MICROSEIS	1661	20170913	3169.9	3688.1																		this study
A377	32.1	-93.5	76.53	6.5669	166.53	3823.52	A	HFS	MICROSEIS	1212	20170913	3579	3939.2																		this study			Formal inversion yielded SHmax N075ºE using events with SNR>4. Aligned microseismic events defining hydraulic fractures yielded SHmax ~N076ºE, but with lower SNR. Quality rating not downgraded because both SHmax orientation results agree.
A378	28.8	-98.2	64.775	8.479	154.775	3015.23	A	HFS	MICROSEIS	1007	20170913	2847.8	3355.8																		this study
A379	48.3	-103.5	48.1555	9.546	138.155	3218.05	A	HFS	MICROSEIS	2847	20170913	2928.5	3393.3																		this study			SHmax orientation and standard deviations are from Fisher statistics applied to aligned microseismic event orientations defining hydraulic fractures from 5 wells. Average event depth is approximate.
A429	40.18	-81.07	51.7	3.7	141.7	2595.68	A	HFS	MICROSEIS	41	20190624	2328.6	2678.1																		this study			Depths do not include events from all wells, so they may extend deeper or shallower.
A597	39.6	-80.9	54.2978	11.61	54.2978	3251	A	HFS	MICROSEIS	171	20180202	3005	3380.8																		this study
A598	32.2	-93.5	70.27	11.61	70.27	3754.53	A	HFS	MICROSEIS	398	20180202	3281.2	3883.8																		this study
A599	40	-81	52.7	7.93	52.7	2913.5	A	HFS	MICROSEIS	540	20180202	2719.4	3125.7																		this study
A600	31.3	-103.3	131.046	8.49	41.046	3393.49	A	HFS	MICROSEIS	986	20180202	3094.6	3628																		this study
A602	39.9	-80.8	62.75	6.61	62.75	1955.71	A	HFS	MICROSEIS	2056	20180202	1707.8	2059.5																		this study
A603	40	-81	48.533	11.55	48.533	2938.27	A	HFS	MICROSEIS	2496	20180202	2804.2	3352.8																		this study
A685	32.5	-102.2	87.9	8.6	177.9	9086.3	A	HFS	MICROSEIS	1370	20180604	7314	10308																		this study			Weighted mean of mean orientations of aligned microseismic events for multiple wells given on contractor report; standard deviation is weighted means of estimates from labeled rose diagram for multiple wells. Number is sum of visual estimate of numbers from rose diagrams from all wells.
A687	39.9	-80.2	53.1	10.8	143.1	7704	A	HFS	MICROSEIS	1322	20180604	6996	8286																		this study			Hydrofrac orientations from multiple wells' tables of aligned microseismic events. Not Fisher means nor standard deviations.
A688	41.1	-79.5	57.7	9.55	147.7	5747	A	HFS	MICROSEIS	854	20180604	4860	6260																		this study			Hydrofrac orientations from multiple wells' tables of aligned microseismic events. Not Fisher means nor standard deviations.
A691	39.9	-80.3	56.1	9.9	146.1	13183	A	HFS	MICROSEIS	461	20180604	12196	13574																		this study			Hydrofrac orientations from 1 well's table of aligned microseismic events. Not Fisher means nor standard deviations.
A693	39.9	-80.3	55.6	9.7	145.6	13233	A	HFS	MICROSEIS	161	20180604	12443	13747																		this study			Hydrofrac orientations from 1 well's table of aligned microseismic events. Not Fisher means nor standard deviations.
A695	31.8	-101.5	69.9	12	159.9	8400	A	HFS	MICROSEIS	1105	20180604	7200	9500																		this study
A697	28.3	-98.1	53.4	10.7	143.4	12372	A	HFS	MICROSEIS	66041	20180604	11712	12946																		this study
A705	28.3	-99.8	41	12	131	6900	A	HFS	MICROSEIS	25895	20180604	6581	7271																		this study
A719	40.22	-81.05	58.4376	2.3875	148.438	2505.46	A	HFS	MICROSEIS	48	20190108																				this study	Cipolla, C., Gilbert, C., Sharma, A., and Lebas, J., 2018, Case History of Completion Optimization in the Utica: SPE Hydraulic Fracturing Technology Conference and Exhibition, p. 23–25.
A754	36.1	-97.49	81.8007	4.3425	171.801	1767.84	A	HFS	MICROSEIS	25	20181124	1645.9	1798.3																		this study			Depths are approximate.
A839	40.06	-81.27	59.3832	4.6142	149.383	2505.46	A	HFS	MICROSEIS	52	20181129																				this study	Can, B., Gilbert, C., Leal, L., Hirsch, S., Rosenzweig, J., Nathan, H., Rudolph, S., McManus, S., Vines, J., Smith, N., Honarpour, M., Nagarajan, N., and Xia, D., 2014, Design, Execution, and Evaluation of a Holistic Data Acquisition Program for Utica Shale: Proceedings of the 2nd Unconventional Resources Technology Conference, p. 1–17, doi: 10.15530/urtec-2014-1923095.		Average depth is highly approximate and based on top Utica and Point Pleasant Formation depths in the area.
A841	47.55	-102.89	53.2881	4.8814	143.288	3398.52	A	HFS	MICROSEIS	35	20190107	3352.8	3444.2																		this study	Dohmen, T., Zhang, J., Barker, L., and Blangy, J.P., 2017, Microseismic magnitudes and b-values for delineating hydraulic fracturing and depletion: SPE Journal, v. 22, p. 1–11, doi:https://doi.org/10.2118/186096-PA.	Cipolla, C.L., Motiee, M., and Kechemir, A., 2018, Integrating Microseismic, Geomechanics, Hydraulic Fracture Modeling, and Reservoir Simulation to Characterize Parent Well Depletion and Infill Well Performance in the Bakken: Proceedings of the 6th Unconventional Resources Technology Conference, p. 1–12, doi:10.15530/urtec-2018-2899721.	Depths are approximated from figures in paper and subject to uncertainty.
A846	30.1	-96.6	74.6	10	-15.4	4041.04	A	HFS	MICROSEIS	6242	20190522	3880.7	4226.7																		this study
A849	32.2	-103.5	73.4	7.9	-16.6	3477.77	A	HFS	MICROSEIS	5415	20190522	3056.2	3842.3																		this study
A850	32.5	-103.6	71	5.5	-19	2168.04	A	HFS	MICROSEIS	28066	20190522	1905.6	2637.4																		this study
A851	31.3	-103.3	136	4	46	2453.64	A	HFS	MICROSEIS	>100	20190522	2770.6	2636.5																		this study
A853	31.5	-101.4	81.8	9.4	-8.2	2201.11	A	HFS	MICROSEIS	11284	20190522	1876.7	2440.2																		this study			Mean of dip-slip event strikes gives SHmax N092ºE ± 7º for n = 272 but lineations likely more reliable.
A856	31.6	-103.1	77	5.6	-13	3319.27	A	HFS	MICROSEIS	2833	20190522	2980.6	3511.9																		this study
A858	41	-108.8	142.7	9.64	52.7	2805.21	A	HFS	MICROSEIS	388	20190522	2487	2967.4																		this study
A859	40.42	-104.96	6.12	5.42	96.12	2137.3	A	HFS	MICROSEIS	49	20190608	2010.2	2276.9																		this study
A383	28.3	-99	52.07	6.29	142.07	3366.21	B	HFS	MICROSEIS	970	20170217	3219.3	3513.1																		this study			Depth is approximate (based on mean of uppermost and lowermost observed earthquakes).
A384	28.2	-99.8	44.89	7.76	134.89	2462.48	B	HFS	MICROSEIS	279	20170217	2356.4	2568.5																		this study			Depth is approximate (based on mean of uppermost and lowermost observed earthquakes).
A385	28.1	-99.8	47.9056	9.206	137.906	2514.3	B	HFS	MICROSEIS	69	20170217	2415.2	2648.1																		this study
A386	28.2	-99.8	41.578	8.1196	131.578	2493.26	B	HFS	MICROSEIS	56	20170217	2425.3	2561.2																		this study			Depth is approximate (based on mean of uppermost and lowermost observed earthquakes).
A389	29.4	-97.2	49.89	11.12	139.89	3712.46	B	HFS	MICROSEIS	293	20170217	3570.4	3767.9																		this study
A390	29.2	-97.5	46.7	13.34	136.7	3897.93	B	HFS	MICROSEIS	139	20170217	3815.2	3980.7																		this study			Depths estimated visually from histograms. Hydrofrac orientations from 2 wells' tables.
A391	28.9	-97.8	43.56	9.84	133.56	3697.22	B	HFS	MICROSEIS	487	20170217	3575.3	3829.5																		this study			Event clouds show NF faulting but SS may also be active. Population of aligned microseismic events between N10–65ºE was assumed to represent hydrofracs (SHmax orientation) but another population is present between ~020ºE–N070ºE
A392	29.2	-97.4	50.8453	8.2088	140.845	3797.89	B	HFS	MICROSEIS	106	20170913	3707	3889.9																		this study			Hydrofrac orientations measured manually from reports. Azimuth is a Fisher mean weighted by length of aligned events.
A394	29	-97.8	41.17	13.3	131.17	3587.8	B	HFS	MICROSEIS	3187	20170217	3416.8	3758.8																		this study			Average depth is approximate (based on mean of uppermost and lowermost observed earthquakes).
A395	29	-97.8	42.5058	12.856	132.506	3492.16	B	HFS	MICROSEIS	644	20170913	3303.4	3648.8																		this study
A396	29	-97.8	41.416	13.146	131.416	3596.64	B	HFS	MICROSEIS	670	20170913	3459.6	3742.5																		this study			Hydrofrac orientations from tables of aligned events for 4 wells. Average event depth is approximate.
A397	48.1	-103.5	44.898	19.597	134.898	3361.61	B	HFS	MICROSEIS	156	20170913	3210.8	3563.1																		this study			Hydrofrac orientations yielding SHmax orientation are from 1 well's table of aligned microseismic events.
A398	48.1	-103.5	44.99	17.338	134.99	3357.34	B	HFS	MICROSEIS	140	20170913	3253.4	3437.5																		this study			Hydrofrac orientations yielding SHmax orientation are from 1 well's table of aligned microseismic events.
A399	35.1	-96.1	87.195	11.165	177.195	1394.92	B	HFS	MICROSEIS	461	20170217	945.5	1844.3																		this study			Depth is approximate (based on mean of uppermost and lowermost observed earthquakes).
A401	27.9	-99.8	37.566	12.983	127.566	2910.69	B	HFS	MICROSEIS	3956	20170217	2755.4	3066																		this study			Depth is approximate (based on mean of uppermost and lowermost observed earthquakes).
A421	28.3	-98.9	51.2887	13.7187	141.289	3329.73	B	HFS	MICROSEIS	1325	20170913	3180	3537.2																		this study			SHmax orientation and standard deviations are from Fisher statistics applied to aligned microseismic event orientations defining hydraulic fractures from 3 wells. Average event depth is approximate.
A423	28.3	-98.8	43.0605	13.3086	133.06	3318.49	B	HFS	MICROSEIS	1344	20170913	3097.7	3487.5																		this study			SHmax orientation and standard deviations are from Fisher statistics applied to aligned microseismic event orientations defining hydraulic fractures from 3 wells. Average event depth is approximate.
A601	40.1	-79.8	60.2	17.87	60.2	2452.29	B	HFS	MICROSEIS	3000	20180202	2202.8	2612.4																		this study			HF orientations, standard deviations, and counts were estimated visually from rose diagram
A609	33.2	-103	127	20	37	>500	B	HFS	MICROSEIS																						this study			Mean orientation of aligned microseismic events given on contractor report; standard deviation estimated from rose diagram.
A686	28.6	-98.7	42.8	14.3	132.8	9860	B	HFS	MICROSEIS	266	20180604	9610	10128																		this study			Hydrofrac orientations from multiple wells' table of aligned microseismic events. Not Fisher means nor standard deviations.
A689	40	-80.3	53.9	13.4	143.9	6468	B	HFS	MICROSEIS	1064	20180604	5511	7111																		this study			Hydrofrac orientations from 1 well's table of aligned microseismic events. Not Fisher means nor standard deviations.
A694	31	-96.3	55.2	12.4	145.2	7887	B	HFS	MICROSEIS	33	20180604	7123	7875																		this study			Hydrofrac orientations from several wells' table of aligned microseismic events. Not Fisher means nor standard deviations.
A696	36.1	-97.7	62.5	14.4	152.5	6536	B	HFS	MICROSEIS	388	20180604	5895	7139																		this study			Hydrofrac orientations from multiple wells' table of aligned microseismic events. Not Fisher means nor standard deviations.
A704	41.2	-104.7	139.35	14.98	49.35	2615	B	HFS	MICROSEIS	1381	20180604	1773	3428																		this study
A724	41.74	-77.12	53.5475	6.6038	143.548	2069.59	B	HFS	MICROSEIS	23	20181124																				this study	Mayerhofer, M.J., Stegent, N.A., Barth, J.O., and Ryan, K.M., 2011, Integrating Fracture Diagnostics and Engineering Data in the Marcellus Shale: SPE Annual Technical Conference and Exhibition, p. 1–15, doi: 10.2118/145463-MS.		Challenging interpretation due to scattered microseismic locations, so downgraded to B quality. Depth is highly approximate and based on top-Marcellus depth in the area.
A753	42.41	-109.62	140.778	3.1888	50.7776	2895.6	B	HFS	MICROSEIS	9	20180104	2453.6	3337.6																		this study	Malone, W.S., Turner, M.G., Mayerhofer, M.J., Northington, N., and Weijers, L., 2009, Development of a Calibrated Fracture-Growth Model and Automated Staging Routine for the Jonah Field: SPE Rocky Mountain Petroleum Technology Conference, p. 1–10, doi: 10.2118/116304-MS.		Depths are approximate, based on events shown in Fig. 4 for Well SHB21-04.
A840	39.48	-107.62	136.8	1.68	46.8	1600.2	B	HFS	MICROSEIS	15	20190106	1249.7	2026.9																		this study	Weijers, L., Kama, Y., Shemeta, J., and Cumella, S., 2009, Bigger is Better – Hydraulic Fracturing in the Williams Fork Formation in the Piceance Basin: AAPG Search and Discovery Article, http://www.searchanddiscovery.com/documents/2009/110092weijers/ndx_weijers.pdf.		Challenging interpretation due to scattered microseismic locations, so downgraded to B quality.
A842	41.4	-108.5	163	8	73	2917.49	B	HFS	MICROSEIS	~120	20190522	2832.7	2992.4																		this study			Mean azimuth provided by contractor but standard deviation and n estimated from rose diagram, so downgraded to B quality.
A847	35	-96.3	83.5	10	-6.5	1255.32	B	HFS	MICROSEIS	1352	20190522	1025.3	1568.2																		this study			Downgraded to B quality because lineations may be contaminated by many strike-slip faulting events striking ~N040ºE and ~N125ºE
A848	32.5	-92.6	65.6	14	-24.4	3125.14	B	HFS	MICROSEIS	121	20190522	2902.5	3025.6																		this study
A852	32.4	-93.1	61.6	7.6	-28.4	2729.94	B	HFS	MICROSEIS	419	20190522	2541.8	2916																		this study			Downgraded to B quality because lineations may be slightly contaminated by other lineations and strike-slip faulting events striking ~N010–N035ºE
A854	30.9	-103.4	134	11	44	1769.73	B	HFS	MICROSEIS	11759	20190522	561.4	2347.9																		this study			Downgraded to B quality because lineations may be slightly contaminated by strike-slip faulting events striking ~N105ºE
A855	40.2	-104.5	123.1	16.8	33.1	2059.99	B	HFS	MICROSEIS	4028	20190522	1852	2259.8																		this study
A857	40.1	-104.6	120	15.5	30	2148.85	B	HFS	MICROSEIS	17038	20190522	2008	2298.5																		this study
A409	28.2	-99.8	46.1	6.84	136.1	2479.85	C	HFS	MICROSEIS	48	20170217	2433.8	2525.9																		this study			Depth is approximate (based on mean of uppermost and lowermost observed earthquakes).
A410	28.1	-99.5	37.31	12.625	127.31	3092.04	C	HFS	MICROSEIS	11600	20170217	2880.4	3303.7																		this study			Depth is approximate (based on mean of uppermost and lowermost observed earthquakes).
A411	28.8	-98	53.858	14	143.858		C	HFS	MICROSEIS	670	20170217																				this study			SHmax mean and standard deviations estimated from visual interpretation of rose diagrams for each of 6 wells. Depth ranges not available.
A412	28.3	-99.6	40	20	130	2334.92	C	HFS	MICROSEIS	800	20170913	2153.4	2496.6																		this study			Hydrofrac orientations interpreted visually from rose diagrams for 2 wells. C quality due to visual inspection. Excluding orientations likely due to slip of large SS fault. Formal inversion supports SHmax ~ N040ºE.
A413	28.9	-97.9	41.9375	13	131.938	3664.14	C	HFS	MICROSEIS	5500	20170913	3462.4	3826.5																		this study			Hydrofrac orientations and standard deviations interpreted by visual inspection of rose diagrams: SHmax is mean of aligned events for 8 wells weighted by approximate number of aligned events per well. Average depth is approximate.
A416	47.3	-103	59.3064	20	149.306	3320.86	C	HFS	MICROSEIS	235	20170913	3178.8	3452.2																		this study			Hydrofrac orientations and standard deviations interpreted by visual inspection of rose diagrams: mean of aligned events for 4 wells is weighted by the approximate number of aligned events per well. Average depth is approximate.
A690	41.3	-78.5	68	18	158		C	HFS	MICROSEIS	310	20180604																				this study			Hydrofrac orientations interpreted visually from rose diagrams for multiple wells. C quality due to visual inspection. Mean azimuth reported for each well but uncertain. Unknown azimuth windows used for mean.
A692	40	-80.2	52.5	20	142.5	13425	C	HFS	MICROSEIS	110	20180604	12972	14104																		this study
A698	39.5	-81.4	70	10	160	8150	C	HFS	MICROSEIS	110	20180604	6000	11500																		this study			Mean orientation of aligned microseismic events given on contractor report; standard deviation and number estimated from labeled rose diagram.
A699	40.2	-80.3	50.4	10.8	140.4	6571	C	HFS	MICROSEIS	3262	20180604	6030	6892																		this study			Mean orientation of aligned microseismic events given on contractor report; standard deviation and number estimated from labeled rose diagram.
A700	40.2	-80.4	52	9.1	142	6535	C	HFS	MICROSEIS	3050	20180604	5701	7117																		this study			SHmax mean and standard deviation were estimated visually from rose diagrams of aligned microseismic event orientations for multiple wells, weighted by the number of lineations measured in each well. Depths are based on earthquakes from only one of multiple wells so are approximate.
A701	32.6	-103.1	78	5	168	7642	C	HFS	MICROSEIS	≥25	20180604	6967	8832																		this study			Hydrofrac orientations interpreted visually from rose diagram. C quality due to visual inspection. Mean azimuth reported; SD and number of fractures interpreted visually. Unknown azimuth window used for mean.
A702	32.5	-103	66	15	156	4546	C	HFS	MICROSEIS	114	20180604	4208	4872																		this study			Hydrofrac orientations interpreted visually from rose diagram. C quality due to visual inspection. Mean azimuth reported and n counted from rose diagram but SD estimated visually. Unknown azimuth window used for mean.
A703	35.9	-100.8	100	7	10	5706	C	HFS	MICROSEIS	65	20180604	4837	6873																		this study			Mean orientation of aligned microseismic events given on contractor report; standard deviation and number estimated from labeled rose diagram.
A838	42.4	-109.66	136.399	2.4161	46.3992	2895.6	C	HFS	MICROSEIS	5	20180104	2453.6	3337.6																		this study	Malone, W.S., Turner, M.G., Mayerhofer, M.J., Northington, N., and Weijers, L., 2009, Development of a Calibrated Fracture-Growth Model and Automated Staging Routine for the Jonah Field: SPE Rocky Mountain Petroleum Technology Conference, p. 1–10, doi: 10.2118/116304-MS.		Depths are approximate, based on events shown in Fig. 4 for Well SHB21-04.
A843	31.5	-102.1	115	25	25	1859.28	C	HFS	MICROSEIS	>100	20190522	1554.5	2026.9																		this study			Interpreted visually from rose diagrams.
A844	31.7	-102.1	85	15	-5	1667.44	C	HFS	MICROSEIS	>100	20190522	1467	1910.2																		this study			Interpreted visually from rose diagrams.
A845	35	-97.4	68.6	8.5	-21.4	2412.8	C	HFS	MICROSEIS	578	20190522	2228.4	2648.4																		this study			Downgraded to C quality because lineations may be contaminated by many strike-slip faulting events striking ~NE-SW. SHmax may instead be N079ºE.
A417	36	-99.8	87.815	14.19	177.815		D	HFS	MICROSEIS	88	20170217																				this study			D quality because chosen as the average azimuth between 2 populations of strike-slip faults about 60º apart. Depths not available.
A625	47.99	-102.97	40.56	17.21	130.56	2980.03	B	SWA	Sonic		20180606	2911	3310.1			30.9372	6.62														this study			Measurement made using quality criteria (≥2% slowness anisotropy) but not considering wave energy.
RC121	32.83	-103.33	70				D+	BO	FMI					2773.68	3206.5																Tingay, M., Müller, B., Reinecker, J., and Heidbach, O., 2006, State and origin of the present-day stress field in sedimentary basins: New results from the World Stress Map Project: Golden Rocks 2006, The 41st U.S. Symposium on Rock Mechanics, p. 14, https://www.onepetro.org/conference-paper/ARMA-06-1049.	Additional data added by Lund Snee & Zoback (2018, The Leading Edge)
RC167	33.48	-103.48	115				D+	BO	FMI					1295.1	3752.7																Tingay, M., Müller, B., Reinecker, J., and Heidbach, O., 2006, State and origin of the present-day stress field in sedimentary basins: New results from the World Stress Map Project: Golden Rocks 2006, The 41st U.S. Symposium on Rock Mechanics, p. 14, https://www.onepetro.org/conference-paper/ARMA-06-1049.	Additional data added by Lund Snee & Zoback (2018, The Leading Edge)
RC187	32.73	-104.72	10				D+	BO	FMI					1219.2	1965.96																Tingay, M., Müller, B., Reinecker, J., and Heidbach, O., 2006, State and origin of the present-day stress field in sedimentary basins: New results from the World Stress Map Project: Golden Rocks 2006, The 41st U.S. Symposium on Rock Mechanics, p. 14, https://www.onepetro.org/conference-paper/ARMA-06-1049.	Additional data added by Lund Snee & Zoback (2018, The Leading Edge)
RC53	32.43	-97.52	20				D+	BO	FMI					1719.38	2148.84																Tingay, M., Müller, B., Reinecker, J., and Heidbach, O., 2006, State and origin of the present-day stress field in sedimentary basins: New results from the World Stress Map Project: Golden Rocks 2006, The 41st U.S. Symposium on Rock Mechanics, p. 14, https://www.onepetro.org/conference-paper/ARMA-06-1049.	Additional data added by Hennings et al. (2019, BSSA)
RC108	32.82	-104.19	130				D	DIF	FMI					193.548	281.94																Tingay, M., Müller, B., Reinecker, J., and Heidbach, O., 2006, State and origin of the present-day stress field in sedimentary basins: New results from the World Stress Map Project: Golden Rocks 2006, The 41st U.S. Symposium on Rock Mechanics, p. 14, https://www.onepetro.org/conference-paper/ARMA-06-1049.	Additional data added by Lund Snee & Zoback (2018, The Leading Edge)
RC109	32.82	-104.19	105				D	DIF	FMI					181.661	272.796																Tingay, M., Müller, B., Reinecker, J., and Heidbach, O., 2006, State and origin of the present-day stress field in sedimentary basins: New results from the World Stress Map Project: Golden Rocks 2006, The 41st U.S. Symposium on Rock Mechanics, p. 14, https://www.onepetro.org/conference-paper/ARMA-06-1049.	Additional data added by Lund Snee & Zoback (2018, The Leading Edge)
RC111	32.82	-104.2	95				D	DIF	FMI					176.479	267.005																Tingay, M., Müller, B., Reinecker, J., and Heidbach, O., 2006, State and origin of the present-day stress field in sedimentary basins: New results from the World Stress Map Project: Golden Rocks 2006, The 41st U.S. Symposium on Rock Mechanics, p. 14, https://www.onepetro.org/conference-paper/ARMA-06-1049.	Additional data added by Lund Snee & Zoback (2018, The Leading Edge)
RC12	31.22	-101.68	67.5				D	DIF	FMI					853.44	990.6																Tingay, M., Müller, B., Reinecker, J., and Heidbach, O., 2006, State and origin of the present-day stress field in sedimentary basins: New results from the World Stress Map Project: Golden Rocks 2006, The 41st U.S. Symposium on Rock Mechanics, p. 14, https://www.onepetro.org/conference-paper/ARMA-06-1049.	Additional data added by Lund Snee & Zoback (2018, The Leading Edge)
RC133	32.92	-104.08	135				D	DIF	FMI					1115.57	936.955																Tingay, M., Müller, B., Reinecker, J., and Heidbach, O., 2006, State and origin of the present-day stress field in sedimentary basins: New results from the World Stress Map Project: Golden Rocks 2006, The 41st U.S. Symposium on Rock Mechanics, p. 14, https://www.onepetro.org/conference-paper/ARMA-06-1049.	Additional data added by Lund Snee & Zoback (2018, The Leading Edge)
RC136	33.07	-100.07	5				D	DIF	FMI					807.72	1127.76																Tingay, M., Müller, B., Reinecker, J., and Heidbach, O., 2006, State and origin of the present-day stress field in sedimentary basins: New results from the World Stress Map Project: Golden Rocks 2006, The 41st U.S. Symposium on Rock Mechanics, p. 14, https://www.onepetro.org/conference-paper/ARMA-06-1049.	Additional data added in this study
RC169	33.5	-98.11	20				D	DIF	FMI					1756.87	1765.4																Tingay, M., Müller, B., Reinecker, J., and Heidbach, O., 2006, State and origin of the present-day stress field in sedimentary basins: New results from the World Stress Map Project: Golden Rocks 2006, The 41st U.S. Symposium on Rock Mechanics, p. 14, https://www.onepetro.org/conference-paper/ARMA-06-1049.	Additional data added by Hennings et al. (2019, BSSA)
RC177	35.31	-99.31	97.5				D	DIF	FMI					562.356	4328.16																Tingay, M., Müller, B., Reinecker, J., and Heidbach, O., 2006, State and origin of the present-day stress field in sedimentary basins: New results from the World Stress Map Project: Golden Rocks 2006, The 41st U.S. Symposium on Rock Mechanics, p. 14, https://www.onepetro.org/conference-paper/ARMA-06-1049.	Additional data added in this study
RC181	30.44	-102.8	160				D	DIF	FMI					606.552	1313.08																Tingay, M., Müller, B., Reinecker, J., and Heidbach, O., 2006, State and origin of the present-day stress field in sedimentary basins: New results from the World Stress Map Project: Golden Rocks 2006, The 41st U.S. Symposium on Rock Mechanics, p. 14, https://www.onepetro.org/conference-paper/ARMA-06-1049.	Additional data added by Lund Snee & Zoback (2018, The Leading Edge)
RC184	31.51	-103.95	70				D	DIF	FMI						4503.42																Tingay, M., Müller, B., Reinecker, J., and Heidbach, O., 2006, State and origin of the present-day stress field in sedimentary basins: New results from the World Stress Map Project: Golden Rocks 2006, The 41st U.S. Symposium on Rock Mechanics, p. 14, https://www.onepetro.org/conference-paper/ARMA-06-1049.	Additional data added by Lund Snee & Zoback (2018, The Leading Edge)
RC186	32.68	-98.6	0				D	DIF	FMI					975.36	998.22																Tingay, M., Müller, B., Reinecker, J., and Heidbach, O., 2006, State and origin of the present-day stress field in sedimentary basins: New results from the World Stress Map Project: Golden Rocks 2006, The 41st U.S. Symposium on Rock Mechanics, p. 14, https://www.onepetro.org/conference-paper/ARMA-06-1049.	Additional data added by Hennings et al. (2019, BSSA)
RC195	32.85	-103.63	165				D	DIF	FMI					1270.71	1157.02																Tingay, M., Müller, B., Reinecker, J., and Heidbach, O., 2006, State and origin of the present-day stress field in sedimentary basins: New results from the World Stress Map Project: Golden Rocks 2006, The 41st U.S. Symposium on Rock Mechanics, p. 14, https://www.onepetro.org/conference-paper/ARMA-06-1049.	Additional data added by Lund Snee & Zoback (2018, The Leading Edge)
RC198	33.46	-103.39	125				D	DIF	FMI					1265.53																	Tingay, M., Müller, B., Reinecker, J., and Heidbach, O., 2006, State and origin of the present-day stress field in sedimentary basins: New results from the World Stress Map Project: Golden Rocks 2006, The 41st U.S. Symposium on Rock Mechanics, p. 14, https://www.onepetro.org/conference-paper/ARMA-06-1049.	Additional data added by Lund Snee & Zoback (2018, The Leading Edge)
RC199	33.5	-98.09	35				D	DIF	FMI																						Tingay, M., Müller, B., Reinecker, J., and Heidbach, O., 2006, State and origin of the present-day stress field in sedimentary basins: New results from the World Stress Map Project: Golden Rocks 2006, The 41st U.S. Symposium on Rock Mechanics, p. 14, https://www.onepetro.org/conference-paper/ARMA-06-1049.	Additional data added by Hennings et al. (2019, BSSA)
RC2	30.41	-102.8	150				D	DIF	FMI					352.654	1717.85																Tingay, M., Müller, B., Reinecker, J., and Heidbach, O., 2006, State and origin of the present-day stress field in sedimentary basins: New results from the World Stress Map Project: Golden Rocks 2006, The 41st U.S. Symposium on Rock Mechanics, p. 14, https://www.onepetro.org/conference-paper/ARMA-06-1049.	Additional data added by Lund Snee & Zoback (2018, The Leading Edge)
RC202	33.58	-103.5	90				D	DIF	FMI																						Tingay, M., Müller, B., Reinecker, J., and Heidbach, O., 2006, State and origin of the present-day stress field in sedimentary basins: New results from the World Stress Map Project: Golden Rocks 2006, The 41st U.S. Symposium on Rock Mechanics, p. 14, https://www.onepetro.org/conference-paper/ARMA-06-1049.	Additional data added by Lund Snee & Zoback (2018, The Leading Edge)
RC46	32.26	-100.43	60				D	DIF	FMI					1577.34	1601.72																Tingay, M., Müller, B., Reinecker, J., and Heidbach, O., 2006, State and origin of the present-day stress field in sedimentary basins: New results from the World Stress Map Project: Golden Rocks 2006, The 41st U.S. Symposium on Rock Mechanics, p. 14, https://www.onepetro.org/conference-paper/ARMA-06-1049.	Additional data added in this study
RC48	32.33	-103.48	70				D	DIF	FMI					4044.39	4045																Tingay, M., Müller, B., Reinecker, J., and Heidbach, O., 2006, State and origin of the present-day stress field in sedimentary basins: New results from the World Stress Map Project: Golden Rocks 2006, The 41st U.S. Symposium on Rock Mechanics, p. 14, https://www.onepetro.org/conference-paper/ARMA-06-1049.	Additional data added by Lund Snee & Zoback (2018, The Leading Edge)
RC54	32.43	-104.17	80				D	DIF	FMI					955.243																	Tingay, M., Müller, B., Reinecker, J., and Heidbach, O., 2006, State and origin of the present-day stress field in sedimentary basins: New results from the World Stress Map Project: Golden Rocks 2006, The 41st U.S. Symposium on Rock Mechanics, p. 14, https://www.onepetro.org/conference-paper/ARMA-06-1049.	Additional data added by Lund Snee & Zoback (2018, The Leading Edge)
RC59	32.5	-104.06	135				D	DIF	FMI					1026.87																	Tingay, M., Müller, B., Reinecker, J., and Heidbach, O., 2006, State and origin of the present-day stress field in sedimentary basins: New results from the World Stress Map Project: Golden Rocks 2006, The 41st U.S. Symposium on Rock Mechanics, p. 14, https://www.onepetro.org/conference-paper/ARMA-06-1049.	Additional data added by Lund Snee & Zoback (2018, The Leading Edge)
RC74	32.68	-104.13	40				D	DIF	FMI					622.706	869.594																Tingay, M., Müller, B., Reinecker, J., and Heidbach, O., 2006, State and origin of the present-day stress field in sedimentary basins: New results from the World Stress Map Project: Golden Rocks 2006, The 41st U.S. Symposium on Rock Mechanics, p. 14, https://www.onepetro.org/conference-paper/ARMA-06-1049.	Additional data added by Lund Snee & Zoback (2018, The Leading Edge)
RC80	32.72	-104.72	5				D	DIF	FMI					644.957	1999.79																Tingay, M., Müller, B., Reinecker, J., and Heidbach, O., 2006, State and origin of the present-day stress field in sedimentary basins: New results from the World Stress Map Project: Golden Rocks 2006, The 41st U.S. Symposium on Rock Mechanics, p. 14, https://www.onepetro.org/conference-paper/ARMA-06-1049.	Additional data added by Lund Snee & Zoback (2018, The Leading Edge)
RC85	32.75	-104.62	0				D	DIF	FMI					387.096	2234.18																Tingay, M., Müller, B., Reinecker, J., and Heidbach, O., 2006, State and origin of the present-day stress field in sedimentary basins: New results from the World Stress Map Project: Golden Rocks 2006, The 41st U.S. Symposium on Rock Mechanics, p. 14, https://www.onepetro.org/conference-paper/ARMA-06-1049.	Additional data added by Lund Snee & Zoback (2018, The Leading Edge)
RC87	32.75	-104.6	0				D	DIF	FMI																						Tingay, M., Müller, B., Reinecker, J., and Heidbach, O., 2006, State and origin of the present-day stress field in sedimentary basins: New results from the World Stress Map Project: Golden Rocks 2006, The 41st U.S. Symposium on Rock Mechanics, p. 14, https://www.onepetro.org/conference-paper/ARMA-06-1049.	Additional data added by Lund Snee & Zoback (2018, The Leading Edge)
RC90	32.75	-104.58	0				D	DIF	FMI																						Tingay, M., Müller, B., Reinecker, J., and Heidbach, O., 2006, State and origin of the present-day stress field in sedimentary basins: New results from the World Stress Map Project: Golden Rocks 2006, The 41st U.S. Symposium on Rock Mechanics, p. 14, https://www.onepetro.org/conference-paper/ARMA-06-1049.	Additional data added by Lund Snee & Zoback (2018, The Leading Edge)
RC97	32.76	-98.8	25				D	DIF	FMI					953.414	1275.28																Tingay, M., Müller, B., Reinecker, J., and Heidbach, O., 2006, State and origin of the present-day stress field in sedimentary basins: New results from the World Stress Map Project: Golden Rocks 2006, The 41st U.S. Symposium on Rock Mechanics, p. 14, https://www.onepetro.org/conference-paper/ARMA-06-1049.	Additional data added by Hennings et al. (2019, BSSA)
RC1	30.4	-102.83	155				D+	DIF	FMI					1645.92	1920.24																Tingay, M., Müller, B., Reinecker, J., and Heidbach, O., 2006, State and origin of the present-day stress field in sedimentary basins: New results from the World Stress Map Project: Golden Rocks 2006, The 41st U.S. Symposium on Rock Mechanics, p. 14, https://www.onepetro.org/conference-paper/ARMA-06-1049.	Additional data added by Lund Snee & Zoback (2018, The Leading Edge)
RC10	31.08	-102.78	130				D+	DIF	FMI					1014.68	1674.27																Tingay, M., Müller, B., Reinecker, J., and Heidbach, O., 2006, State and origin of the present-day stress field in sedimentary basins: New results from the World Stress Map Project: Golden Rocks 2006, The 41st U.S. Symposium on Rock Mechanics, p. 14, https://www.onepetro.org/conference-paper/ARMA-06-1049.	Additional data added by Lund Snee & Zoback (2018, The Leading Edge)
RC100	32.78	-103.59	110				D+	DIF	FMI					1244.19	2865.12																Tingay, M., Müller, B., Reinecker, J., and Heidbach, O., 2006, State and origin of the present-day stress field in sedimentary basins: New results from the World Stress Map Project: Golden Rocks 2006, The 41st U.S. Symposium on Rock Mechanics, p. 14, https://www.onepetro.org/conference-paper/ARMA-06-1049.	Additional data added by Lund Snee & Zoback (2018, The Leading Edge)
RC101	32.79	-104.21	105				D+	DIF	FMI					2316.48	2590.8																Tingay, M., Müller, B., Reinecker, J., and Heidbach, O., 2006, State and origin of the present-day stress field in sedimentary basins: New results from the World Stress Map Project: Golden Rocks 2006, The 41st U.S. Symposium on Rock Mechanics, p. 14, https://www.onepetro.org/conference-paper/ARMA-06-1049.	Additional data added by Lund Snee & Zoback (2018, The Leading Edge)
RC102	32.79	-103.7	45				D+	DIF	FMI					1891.89	2202.79																Tingay, M., Müller, B., Reinecker, J., and Heidbach, O., 2006, State and origin of the present-day stress field in sedimentary basins: New results from the World Stress Map Project: Golden Rocks 2006, The 41st U.S. Symposium on Rock Mechanics, p. 14, https://www.onepetro.org/conference-paper/ARMA-06-1049.	Additional data added by Lund Snee & Zoback (2018, The Leading Edge)
RC103	32.8	-104.23	135				D+	DIF	FMI					1101.24	2924.25																Tingay, M., Müller, B., Reinecker, J., and Heidbach, O., 2006, State and origin of the present-day stress field in sedimentary basins: New results from the World Stress Map Project: Golden Rocks 2006, The 41st U.S. Symposium on Rock Mechanics, p. 14, https://www.onepetro.org/conference-paper/ARMA-06-1049.	Additional data added by Lund Snee & Zoback (2018, The Leading Edge)
RC104	32.81	-104.08	175				D+	DIF	FMI					1086.61	3271.42																Tingay, M., Müller, B., Reinecker, J., and Heidbach, O., 2006, State and origin of the present-day stress field in sedimentary basins: New results from the World Stress Map Project: Golden Rocks 2006, The 41st U.S. Symposium on Rock Mechanics, p. 14, https://www.onepetro.org/conference-paper/ARMA-06-1049.	Additional data added by Lund Snee & Zoback (2018, The Leading Edge)
RC105	32.81	-104.1	157.5				D+	DIF	FMI					1051.56	1143																Tingay, M., Müller, B., Reinecker, J., and Heidbach, O., 2006, State and origin of the present-day stress field in sedimentary basins: New results from the World Stress Map Project: Golden Rocks 2006, The 41st U.S. Symposium on Rock Mechanics, p. 14, https://www.onepetro.org/conference-paper/ARMA-06-1049.	Additional data added by Lund Snee & Zoback (2018, The Leading Edge)
RC106	32.81	-104.11	125				D+	DIF	FMI					1158.24	1267.97																Tingay, M., Müller, B., Reinecker, J., and Heidbach, O., 2006, State and origin of the present-day stress field in sedimentary basins: New results from the World Stress Map Project: Golden Rocks 2006, The 41st U.S. Symposium on Rock Mechanics, p. 14, https://www.onepetro.org/conference-paper/ARMA-06-1049.	Additional data added by Lund Snee & Zoback (2018, The Leading Edge)
RC107	32.81	-104.12	115				D+	DIF	FMI					1158.24	1249.68																Tingay, M., Müller, B., Reinecker, J., and Heidbach, O., 2006, State and origin of the present-day stress field in sedimentary basins: New results from the World Stress Map Project: Golden Rocks 2006, The 41st U.S. Symposium on Rock Mechanics, p. 14, https://www.onepetro.org/conference-paper/ARMA-06-1049.	Additional data added by Lund Snee & Zoback (2018, The Leading Edge)
RC11	31.12	-101.65	65				D+	DIF	FMI					2705.1	2757.83																Tingay, M., Müller, B., Reinecker, J., and Heidbach, O., 2006, State and origin of the present-day stress field in sedimentary basins: New results from the World Stress Map Project: Golden Rocks 2006, The 41st U.S. Symposium on Rock Mechanics, p. 14, https://www.onepetro.org/conference-paper/ARMA-06-1049.	Additional data added by Lund Snee & Zoback (2018, The Leading Edge)
RC110	32.82	-104.09	135				D+	DIF	FMI					1182.62	1310.64																Tingay, M., Müller, B., Reinecker, J., and Heidbach, O., 2006, State and origin of the present-day stress field in sedimentary basins: New results from the World Stress Map Project: Golden Rocks 2006, The 41st U.S. Symposium on Rock Mechanics, p. 14, https://www.onepetro.org/conference-paper/ARMA-06-1049.	Additional data added by Lund Snee & Zoback (2018, The Leading Edge)
RC112	32.82	-104	135				D+	DIF	FMI					1313.69	1456.94																Tingay, M., Müller, B., Reinecker, J., and Heidbach, O., 2006, State and origin of the present-day stress field in sedimentary basins: New results from the World Stress Map Project: Golden Rocks 2006, The 41st U.S. Symposium on Rock Mechanics, p. 14, https://www.onepetro.org/conference-paper/ARMA-06-1049.	Additional data added by Lund Snee & Zoback (2018, The Leading Edge)
RC113	32.82	-104	135				D+	DIF	FMI					1292.35	1453.9																Tingay, M., Müller, B., Reinecker, J., and Heidbach, O., 2006, State and origin of the present-day stress field in sedimentary basins: New results from the World Stress Map Project: Golden Rocks 2006, The 41st U.S. Symposium on Rock Mechanics, p. 14, https://www.onepetro.org/conference-paper/ARMA-06-1049.	Additional data added by Lund Snee & Zoback (2018, The Leading Edge)
RC114	32.82	-104.06	135				D+	DIF	FMI					1219.2	1341.12																Tingay, M., Müller, B., Reinecker, J., and Heidbach, O., 2006, State and origin of the present-day stress field in sedimentary basins: New results from the World Stress Map Project: Golden Rocks 2006, The 41st U.S. Symposium on Rock Mechanics, p. 14, https://www.onepetro.org/conference-paper/ARMA-06-1049.	Additional data added by Lund Snee & Zoback (2018, The Leading Edge)
RC115	32.82	-104.32	160				D+	DIF	FMI					1712.37	1819.35																Tingay, M., Müller, B., Reinecker, J., and Heidbach, O., 2006, State and origin of the present-day stress field in sedimentary basins: New results from the World Stress Map Project: Golden Rocks 2006, The 41st U.S. Symposium on Rock Mechanics, p. 14, https://www.onepetro.org/conference-paper/ARMA-06-1049.	Additional data added by Lund Snee & Zoback (2018, The Leading Edge)
RC116	32.82	-103.95	0				D+	DIF	FMI					1383.79	1548.38																Tingay, M., Müller, B., Reinecker, J., and Heidbach, O., 2006, State and origin of the present-day stress field in sedimentary basins: New results from the World Stress Map Project: Golden Rocks 2006, The 41st U.S. Symposium on Rock Mechanics, p. 14, https://www.onepetro.org/conference-paper/ARMA-06-1049.	Additional data added by Lund Snee & Zoback (2018, The Leading Edge)
RC117	32.83	-103.85	135				D+	DIF	FMI					1180.8	1597.15																Tingay, M., Müller, B., Reinecker, J., and Heidbach, O., 2006, State and origin of the present-day stress field in sedimentary basins: New results from the World Stress Map Project: Golden Rocks 2006, The 41st U.S. Symposium on Rock Mechanics, p. 14, https://www.onepetro.org/conference-paper/ARMA-06-1049.	Additional data added by Lund Snee & Zoback (2018, The Leading Edge)
RC118	32.83	-104.58	165				D+	DIF	FMI					1463.04	1555.7																Tingay, M., Müller, B., Reinecker, J., and Heidbach, O., 2006, State and origin of the present-day stress field in sedimentary basins: New results from the World Stress Map Project: Golden Rocks 2006, The 41st U.S. Symposium on Rock Mechanics, p. 14, https://www.onepetro.org/conference-paper/ARMA-06-1049.	Additional data added by Lund Snee & Zoback (2018, The Leading Edge)
RC119	32.83	-103.87	130				D+	DIF	FMI					1171.04	1589.53																Tingay, M., Müller, B., Reinecker, J., and Heidbach, O., 2006, State and origin of the present-day stress field in sedimentary basins: New results from the World Stress Map Project: Golden Rocks 2006, The 41st U.S. Symposium on Rock Mechanics, p. 14, https://www.onepetro.org/conference-paper/ARMA-06-1049.	Additional data added by Lund Snee & Zoback (2018, The Leading Edge)
RC120	32.83	-103.86	145				D+	DIF	FMI					1175	1598.68																Tingay, M., Müller, B., Reinecker, J., and Heidbach, O., 2006, State and origin of the present-day stress field in sedimentary basins: New results from the World Stress Map Project: Golden Rocks 2006, The 41st U.S. Symposium on Rock Mechanics, p. 14, https://www.onepetro.org/conference-paper/ARMA-06-1049.	Additional data added by Lund Snee & Zoback (2018, The Leading Edge)
RC122	32.83	-103.34	90				D+	DIF	FMI					2895.6	3870.96																Tingay, M., Müller, B., Reinecker, J., and Heidbach, O., 2006, State and origin of the present-day stress field in sedimentary basins: New results from the World Stress Map Project: Golden Rocks 2006, The 41st U.S. Symposium on Rock Mechanics, p. 14, https://www.onepetro.org/conference-paper/ARMA-06-1049.	Additional data added by Lund Snee & Zoback (2018, The Leading Edge)
RC123	32.85	-104.28	160				D+	DIF	FMI					2295.14	2804.16																Tingay, M., Müller, B., Reinecker, J., and Heidbach, O., 2006, State and origin of the present-day stress field in sedimentary basins: New results from the World Stress Map Project: Golden Rocks 2006, The 41st U.S. Symposium on Rock Mechanics, p. 14, https://www.onepetro.org/conference-paper/ARMA-06-1049.	Additional data added by Lund Snee & Zoback (2018, The Leading Edge)
RC124	32.85	-104.51	145				D+	DIF	FMI					1454.2	2302.46																Tingay, M., Müller, B., Reinecker, J., and Heidbach, O., 2006, State and origin of the present-day stress field in sedimentary basins: New results from the World Stress Map Project: Golden Rocks 2006, The 41st U.S. Symposium on Rock Mechanics, p. 14, https://www.onepetro.org/conference-paper/ARMA-06-1049.	Additional data added by Lund Snee & Zoback (2018, The Leading Edge)
RC125	32.85	-104.35	170				D+	DIF	FMI					1007.67	2560.32																Tingay, M., Müller, B., Reinecker, J., and Heidbach, O., 2006, State and origin of the present-day stress field in sedimentary basins: New results from the World Stress Map Project: Golden Rocks 2006, The 41st U.S. Symposium on Rock Mechanics, p. 14, https://www.onepetro.org/conference-paper/ARMA-06-1049.	Additional data added by Lund Snee & Zoback (2018, The Leading Edge)
RC126	32.87	-104.28	60				D+	DIF	FMI					1828.8	2796.54																Tingay, M., Müller, B., Reinecker, J., and Heidbach, O., 2006, State and origin of the present-day stress field in sedimentary basins: New results from the World Stress Map Project: Golden Rocks 2006, The 41st U.S. Symposium on Rock Mechanics, p. 14, https://www.onepetro.org/conference-paper/ARMA-06-1049.	Additional data added by Lund Snee & Zoback (2018, The Leading Edge)
RC127	32.88	-103.42	75				D+	DIF	FMI					3362.25	3451.56																Tingay, M., Müller, B., Reinecker, J., and Heidbach, O., 2006, State and origin of the present-day stress field in sedimentary basins: New results from the World Stress Map Project: Golden Rocks 2006, The 41st U.S. Symposium on Rock Mechanics, p. 14, https://www.onepetro.org/conference-paper/ARMA-06-1049.	Additional data added by Lund Snee & Zoback (2018, The Leading Edge)
RC128	32.88	-104.27	160				D+	DIF	FMI					2429.26	2788.92																Tingay, M., Müller, B., Reinecker, J., and Heidbach, O., 2006, State and origin of the present-day stress field in sedimentary basins: New results from the World Stress Map Project: Golden Rocks 2006, The 41st U.S. Symposium on Rock Mechanics, p. 14, https://www.onepetro.org/conference-paper/ARMA-06-1049.	Additional data added by Lund Snee & Zoback (2018, The Leading Edge)
RC129	32.89	-101.4	65				D+	DIF	FMI					1519.43	1630.68																Tingay, M., Müller, B., Reinecker, J., and Heidbach, O., 2006, State and origin of the present-day stress field in sedimentary basins: New results from the World Stress Map Project: Golden Rocks 2006, The 41st U.S. Symposium on Rock Mechanics, p. 14, https://www.onepetro.org/conference-paper/ARMA-06-1049.	Additional data added by Lund Snee & Zoback (2018, The Leading Edge)
RC13	31.29	-102.03	100				D+	DIF	FMI					1767.84	2072.64																Tingay, M., Müller, B., Reinecker, J., and Heidbach, O., 2006, State and origin of the present-day stress field in sedimentary basins: New results from the World Stress Map Project: Golden Rocks 2006, The 41st U.S. Symposium on Rock Mechanics, p. 14, https://www.onepetro.org/conference-paper/ARMA-06-1049.	Additional data added by Lund Snee & Zoback (2018, The Leading Edge)
RC130	32.9	-104.19	165				D+	DIF	FMI					1093.93	2876.7																Tingay, M., Müller, B., Reinecker, J., and Heidbach, O., 2006, State and origin of the present-day stress field in sedimentary basins: New results from the World Stress Map Project: Golden Rocks 2006, The 41st U.S. Symposium on Rock Mechanics, p. 14, https://www.onepetro.org/conference-paper/ARMA-06-1049.	Additional data added by Lund Snee & Zoback (2018, The Leading Edge)
RC131	32.92	-104.29	140				D+	DIF	FMI					1086.92	2018.69																Tingay, M., Müller, B., Reinecker, J., and Heidbach, O., 2006, State and origin of the present-day stress field in sedimentary basins: New results from the World Stress Map Project: Golden Rocks 2006, The 41st U.S. Symposium on Rock Mechanics, p. 14, https://www.onepetro.org/conference-paper/ARMA-06-1049.	Additional data added by Lund Snee & Zoback (2018, The Leading Edge)
RC132	32.92	-103.35	85				D+	DIF	FMI					3249.17	3563.11																Tingay, M., Müller, B., Reinecker, J., and Heidbach, O., 2006, State and origin of the present-day stress field in sedimentary basins: New results from the World Stress Map Project: Golden Rocks 2006, The 41st U.S. Symposium on Rock Mechanics, p. 14, https://www.onepetro.org/conference-paper/ARMA-06-1049.	Additional data added by Lund Snee & Zoback (2018, The Leading Edge)
RC134	32.98	-102.89	70				D+	DIF	FMI					2468.88	2651.76																Tingay, M., Müller, B., Reinecker, J., and Heidbach, O., 2006, State and origin of the present-day stress field in sedimentary basins: New results from the World Stress Map Project: Golden Rocks 2006, The 41st U.S. Symposium on Rock Mechanics, p. 14, https://www.onepetro.org/conference-paper/ARMA-06-1049.	Additional data added by Lund Snee & Zoback (2018, The Leading Edge)
RC135	33.07	-103.17	100				D+	DIF	FMI					3557.63	3896.87																Tingay, M., Müller, B., Reinecker, J., and Heidbach, O., 2006, State and origin of the present-day stress field in sedimentary basins: New results from the World Stress Map Project: Golden Rocks 2006, The 41st U.S. Symposium on Rock Mechanics, p. 14, https://www.onepetro.org/conference-paper/ARMA-06-1049.	Additional data added by Lund Snee & Zoback (2018, The Leading Edge)
RC137	33.15	-103.42	110				D+	DIF	FMI					3749.04	4264.76																Tingay, M., Müller, B., Reinecker, J., and Heidbach, O., 2006, State and origin of the present-day stress field in sedimentary basins: New results from the World Stress Map Project: Golden Rocks 2006, The 41st U.S. Symposium on Rock Mechanics, p. 14, https://www.onepetro.org/conference-paper/ARMA-06-1049.	Additional data added by Lund Snee & Zoback (2018, The Leading Edge)
RC138	33.18	-100.84	90				D+	DIF	FMI					1879.4	2208.28																Tingay, M., Müller, B., Reinecker, J., and Heidbach, O., 2006, State and origin of the present-day stress field in sedimentary basins: New results from the World Stress Map Project: Golden Rocks 2006, The 41st U.S. Symposium on Rock Mechanics, p. 14, https://www.onepetro.org/conference-paper/ARMA-06-1049.	Additional data added by Lund Snee & Zoback (2018, The Leading Edge)
RC139	33.23	-103.44	120				D+	DIF	FMI					3291.84	3931.92																Tingay, M., Müller, B., Reinecker, J., and Heidbach, O., 2006, State and origin of the present-day stress field in sedimentary basins: New results from the World Stress Map Project: Golden Rocks 2006, The 41st U.S. Symposium on Rock Mechanics, p. 14, https://www.onepetro.org/conference-paper/ARMA-06-1049.	Additional data added by Lund Snee & Zoback (2018, The Leading Edge)
RC14	31.3	-101.91	100				D+	DIF	FMI					3017.52	3240.02																Tingay, M., Müller, B., Reinecker, J., and Heidbach, O., 2006, State and origin of the present-day stress field in sedimentary basins: New results from the World Stress Map Project: Golden Rocks 2006, The 41st U.S. Symposium on Rock Mechanics, p. 14, https://www.onepetro.org/conference-paper/ARMA-06-1049.	Additional data added by Lund Snee & Zoback (2018, The Leading Edge)
RC140	33.29	-103.46	115				D+	DIF	FMI					1258.21	3642.06																Tingay, M., Müller, B., Reinecker, J., and Heidbach, O., 2006, State and origin of the present-day stress field in sedimentary basins: New results from the World Stress Map Project: Golden Rocks 2006, The 41st U.S. Symposium on Rock Mechanics, p. 14, https://www.onepetro.org/conference-paper/ARMA-06-1049.	Additional data added by Lund Snee & Zoback (2018, The Leading Edge)
RC141	33.29	-103.53	120				D+	DIF	FMI					3547.26	3731.06																Tingay, M., Müller, B., Reinecker, J., and Heidbach, O., 2006, State and origin of the present-day stress field in sedimentary basins: New results from the World Stress Map Project: Golden Rocks 2006, The 41st U.S. Symposium on Rock Mechanics, p. 14, https://www.onepetro.org/conference-paper/ARMA-06-1049.	Additional data added by Lund Snee & Zoback (2018, The Leading Edge)
RC142	33.3	-103.55	135				D+	DIF	FMI					1282.6	3702.1																Tingay, M., Müller, B., Reinecker, J., and Heidbach, O., 2006, State and origin of the present-day stress field in sedimentary basins: New results from the World Stress Map Project: Golden Rocks 2006, The 41st U.S. Symposium on Rock Mechanics, p. 14, https://www.onepetro.org/conference-paper/ARMA-06-1049.	Additional data added by Lund Snee & Zoback (2018, The Leading Edge)
RC143	33.3	-102.56	90				D+	DIF	FMI					1944.62	1984.86																Tingay, M., Müller, B., Reinecker, J., and Heidbach, O., 2006, State and origin of the present-day stress field in sedimentary basins: New results from the World Stress Map Project: Golden Rocks 2006, The 41st U.S. Symposium on Rock Mechanics, p. 14, https://www.onepetro.org/conference-paper/ARMA-06-1049.	Additional data added by Lund Snee & Zoback (2018, The Leading Edge)
RC144	33.3	-103.54	125				D+	DIF	FMI					3621.02	3727.7																Tingay, M., Müller, B., Reinecker, J., and Heidbach, O., 2006, State and origin of the present-day stress field in sedimentary basins: New results from the World Stress Map Project: Golden Rocks 2006, The 41st U.S. Symposium on Rock Mechanics, p. 14, https://www.onepetro.org/conference-paper/ARMA-06-1049.	Additional data added by Lund Snee & Zoback (2018, The Leading Edge)
RC145	33.32	-103.54	115				D+	DIF	FMI					3611.88	3755.14																Tingay, M., Müller, B., Reinecker, J., and Heidbach, O., 2006, State and origin of the present-day stress field in sedimentary basins: New results from the World Stress Map Project: Golden Rocks 2006, The 41st U.S. Symposium on Rock Mechanics, p. 14, https://www.onepetro.org/conference-paper/ARMA-06-1049.	Additional data added by Lund Snee & Zoback (2018, The Leading Edge)
RC146	33.32	-103.35	105				D+	DIF	FMI					3731.36	3980.08																Tingay, M., Müller, B., Reinecker, J., and Heidbach, O., 2006, State and origin of the present-day stress field in sedimentary basins: New results from the World Stress Map Project: Golden Rocks 2006, The 41st U.S. Symposium on Rock Mechanics, p. 14, https://www.onepetro.org/conference-paper/ARMA-06-1049.	Additional data added by Lund Snee & Zoback (2018, The Leading Edge)
RC147	33.35	-103.52	125				D+	DIF	FMI					3462.83	3785.62																Tingay, M., Müller, B., Reinecker, J., and Heidbach, O., 2006, State and origin of the present-day stress field in sedimentary basins: New results from the World Stress Map Project: Golden Rocks 2006, The 41st U.S. Symposium on Rock Mechanics, p. 14, https://www.onepetro.org/conference-paper/ARMA-06-1049.	Additional data added by Lund Snee & Zoback (2018, The Leading Edge)
RC148	33.35	-103.53	120				D+	DIF	FMI					2743.2	3843.53																Tingay, M., Müller, B., Reinecker, J., and Heidbach, O., 2006, State and origin of the present-day stress field in sedimentary basins: New results from the World Stress Map Project: Golden Rocks 2006, The 41st U.S. Symposium on Rock Mechanics, p. 14, https://www.onepetro.org/conference-paper/ARMA-06-1049.	Additional data added by Lund Snee & Zoback (2018, The Leading Edge)
RC149	33.36	-100.68	105				D+	DIF	FMI					1310.64	1405.13																Tingay, M., Müller, B., Reinecker, J., and Heidbach, O., 2006, State and origin of the present-day stress field in sedimentary basins: New results from the World Stress Map Project: Golden Rocks 2006, The 41st U.S. Symposium on Rock Mechanics, p. 14, https://www.onepetro.org/conference-paper/ARMA-06-1049.	Additional data added by Lund Snee & Zoback (2018, The Leading Edge)
RC15	31.3	-103.1	157.5				D+	DIF	FMI					3253.74	3319.27																Tingay, M., Müller, B., Reinecker, J., and Heidbach, O., 2006, State and origin of the present-day stress field in sedimentary basins: New results from the World Stress Map Project: Golden Rocks 2006, The 41st U.S. Symposium on Rock Mechanics, p. 14, https://www.onepetro.org/conference-paper/ARMA-06-1049.	Additional data added by Lund Snee & Zoback (2018, The Leading Edge)
RC150	33.37	-103.5	120				D+	DIF	FMI					3688.08	4155.64																Tingay, M., Müller, B., Reinecker, J., and Heidbach, O., 2006, State and origin of the present-day stress field in sedimentary basins: New results from the World Stress Map Project: Golden Rocks 2006, The 41st U.S. Symposium on Rock Mechanics, p. 14, https://www.onepetro.org/conference-paper/ARMA-06-1049.	Additional data added by Lund Snee & Zoback (2018, The Leading Edge)
RC151	33.37	-103.53	135				D+	DIF	FMI					3292.45	3865.47																Tingay, M., Müller, B., Reinecker, J., and Heidbach, O., 2006, State and origin of the present-day stress field in sedimentary basins: New results from the World Stress Map Project: Golden Rocks 2006, The 41st U.S. Symposium on Rock Mechanics, p. 14, https://www.onepetro.org/conference-paper/ARMA-06-1049.	Additional data added by Lund Snee & Zoback (2018, The Leading Edge)
RC152	33.37	-103.49	120				D+	DIF	FMI					1266.75	3744.77																Tingay, M., Müller, B., Reinecker, J., and Heidbach, O., 2006, State and origin of the present-day stress field in sedimentary basins: New results from the World Stress Map Project: Golden Rocks 2006, The 41st U.S. Symposium on Rock Mechanics, p. 14, https://www.onepetro.org/conference-paper/ARMA-06-1049.	Additional data added by Lund Snee & Zoback (2018, The Leading Edge)
RC153	33.38	-103.42	120				D+	DIF	FMI					1257.91	3900.22																Tingay, M., Müller, B., Reinecker, J., and Heidbach, O., 2006, State and origin of the present-day stress field in sedimentary basins: New results from the World Stress Map Project: Golden Rocks 2006, The 41st U.S. Symposium on Rock Mechanics, p. 14, https://www.onepetro.org/conference-paper/ARMA-06-1049.	Additional data added by Lund Snee & Zoback (2018, The Leading Edge)
RC154	33.4	-103.44	125				D+	DIF	FMI					3543	3781.35																Tingay, M., Müller, B., Reinecker, J., and Heidbach, O., 2006, State and origin of the present-day stress field in sedimentary basins: New results from the World Stress Map Project: Golden Rocks 2006, The 41st U.S. Symposium on Rock Mechanics, p. 14, https://www.onepetro.org/conference-paper/ARMA-06-1049.	Additional data added by Lund Snee & Zoback (2018, The Leading Edge)
RC155	33.4	-100.84	90				D+	DIF	FMI					1432.56	1577.64																Tingay, M., Müller, B., Reinecker, J., and Heidbach, O., 2006, State and origin of the present-day stress field in sedimentary basins: New results from the World Stress Map Project: Golden Rocks 2006, The 41st U.S. Symposium on Rock Mechanics, p. 14, https://www.onepetro.org/conference-paper/ARMA-06-1049.	Additional data added by Lund Snee & Zoback (2018, The Leading Edge)
RC156	33.4	-100.84	70				D+	DIF	FMI					1447.8	1578.25																Tingay, M., Müller, B., Reinecker, J., and Heidbach, O., 2006, State and origin of the present-day stress field in sedimentary basins: New results from the World Stress Map Project: Golden Rocks 2006, The 41st U.S. Symposium on Rock Mechanics, p. 14, https://www.onepetro.org/conference-paper/ARMA-06-1049.	Additional data added by Lund Snee & Zoback (2018, The Leading Edge)
RC157	33.4	-100.84	100				D+	DIF	FMI					1447.8	1572.16																Tingay, M., Müller, B., Reinecker, J., and Heidbach, O., 2006, State and origin of the present-day stress field in sedimentary basins: New results from the World Stress Map Project: Golden Rocks 2006, The 41st U.S. Symposium on Rock Mechanics, p. 14, https://www.onepetro.org/conference-paper/ARMA-06-1049.	Additional data added by Lund Snee & Zoback (2018, The Leading Edge)
RC158	33.41	-103.43	110				D+	DIF	FMI					1271.32	3651.2																Tingay, M., Müller, B., Reinecker, J., and Heidbach, O., 2006, State and origin of the present-day stress field in sedimentary basins: New results from the World Stress Map Project: Golden Rocks 2006, The 41st U.S. Symposium on Rock Mechanics, p. 14, https://www.onepetro.org/conference-paper/ARMA-06-1049.	Additional data added by Lund Snee & Zoback (2018, The Leading Edge)
RC159	33.41	-104.25	150				D+	DIF	FMI					1569.72	1927.86																Tingay, M., Müller, B., Reinecker, J., and Heidbach, O., 2006, State and origin of the present-day stress field in sedimentary basins: New results from the World Stress Map Project: Golden Rocks 2006, The 41st U.S. Symposium on Rock Mechanics, p. 14, https://www.onepetro.org/conference-paper/ARMA-06-1049.	Additional data added by Lund Snee & Zoback (2018, The Leading Edge)
RC16	31.34	-103.21	160				D+	DIF	FMI					4099.56	5381.24																Tingay, M., Müller, B., Reinecker, J., and Heidbach, O., 2006, State and origin of the present-day stress field in sedimentary basins: New results from the World Stress Map Project: Golden Rocks 2006, The 41st U.S. Symposium on Rock Mechanics, p. 14, https://www.onepetro.org/conference-paper/ARMA-06-1049.	Additional data added by Lund Snee & Zoback (2018, The Leading Edge)
RC160	33.43	-103.45	120				D+	DIF	FMI					1278.03	3641.75																Tingay, M., Müller, B., Reinecker, J., and Heidbach, O., 2006, State and origin of the present-day stress field in sedimentary basins: New results from the World Stress Map Project: Golden Rocks 2006, The 41st U.S. Symposium on Rock Mechanics, p. 14, https://www.onepetro.org/conference-paper/ARMA-06-1049.	Additional data added by Lund Snee & Zoback (2018, The Leading Edge)
RC161	33.44	-103.51	125				D+	DIF	FMI					3627.12	3763.06																Tingay, M., Müller, B., Reinecker, J., and Heidbach, O., 2006, State and origin of the present-day stress field in sedimentary basins: New results from the World Stress Map Project: Golden Rocks 2006, The 41st U.S. Symposium on Rock Mechanics, p. 14, https://www.onepetro.org/conference-paper/ARMA-06-1049.	Additional data added by Lund Snee & Zoback (2018, The Leading Edge)
RC162	33.45	-103.45	120				D+	DIF	FMI					3613.4	3720.39																Tingay, M., Müller, B., Reinecker, J., and Heidbach, O., 2006, State and origin of the present-day stress field in sedimentary basins: New results from the World Stress Map Project: Golden Rocks 2006, The 41st U.S. Symposium on Rock Mechanics, p. 14, https://www.onepetro.org/conference-paper/ARMA-06-1049.	Additional data added by Lund Snee & Zoback (2018, The Leading Edge)
RC163	33.46	-103.51	125				D+	DIF	FMI					2712.11	3754.53																Tingay, M., Müller, B., Reinecker, J., and Heidbach, O., 2006, State and origin of the present-day stress field in sedimentary basins: New results from the World Stress Map Project: Golden Rocks 2006, The 41st U.S. Symposium on Rock Mechanics, p. 14, https://www.onepetro.org/conference-paper/ARMA-06-1049.	Additional data added by Lund Snee & Zoback (2018, The Leading Edge)
RC164	33.46	-100.67	65				D+	DIF	FMI					1280.16	1366.11																Tingay, M., Müller, B., Reinecker, J., and Heidbach, O., 2006, State and origin of the present-day stress field in sedimentary basins: New results from the World Stress Map Project: Golden Rocks 2006, The 41st U.S. Symposium on Rock Mechanics, p. 14, https://www.onepetro.org/conference-paper/ARMA-06-1049.	Additional data added by Lund Snee & Zoback (2018, The Leading Edge)
RC165	33.47	-100.67	60				D+	DIF	FMI					1280.16	1341.12																Tingay, M., Müller, B., Reinecker, J., and Heidbach, O., 2006, State and origin of the present-day stress field in sedimentary basins: New results from the World Stress Map Project: Golden Rocks 2006, The 41st U.S. Symposium on Rock Mechanics, p. 14, https://www.onepetro.org/conference-paper/ARMA-06-1049.	Additional data added by Lund Snee & Zoback (2018, The Leading Edge)
RC166	33.47	-103.46	115				D+	DIF	FMI					2698.09	3705.15																Tingay, M., Müller, B., Reinecker, J., and Heidbach, O., 2006, State and origin of the present-day stress field in sedimentary basins: New results from the World Stress Map Project: Golden Rocks 2006, The 41st U.S. Symposium on Rock Mechanics, p. 14, https://www.onepetro.org/conference-paper/ARMA-06-1049.	Additional data added by Lund Snee & Zoback (2018, The Leading Edge)
RC168	33.48	-103.52	125				D+	DIF	FMI					1298.14	3580.18																Tingay, M., Müller, B., Reinecker, J., and Heidbach, O., 2006, State and origin of the present-day stress field in sedimentary basins: New results from the World Stress Map Project: Golden Rocks 2006, The 41st U.S. Symposium on Rock Mechanics, p. 14, https://www.onepetro.org/conference-paper/ARMA-06-1049.	Additional data added by Lund Snee & Zoback (2018, The Leading Edge)
RC17	31.35	-101.79	90				D+	DIF	FMI					3162.3	3200.4																Tingay, M., Müller, B., Reinecker, J., and Heidbach, O., 2006, State and origin of the present-day stress field in sedimentary basins: New results from the World Stress Map Project: Golden Rocks 2006, The 41st U.S. Symposium on Rock Mechanics, p. 14, https://www.onepetro.org/conference-paper/ARMA-06-1049.	Additional data added by Lund Snee & Zoback (2018, The Leading Edge)
RC170	33.51	-100.21	60				D+	DIF	FMI					1628.85	1917.8																Tingay, M., Müller, B., Reinecker, J., and Heidbach, O., 2006, State and origin of the present-day stress field in sedimentary basins: New results from the World Stress Map Project: Golden Rocks 2006, The 41st U.S. Symposium on Rock Mechanics, p. 14, https://www.onepetro.org/conference-paper/ARMA-06-1049.	Additional data added in this study
RC171	33.51	-98.13	25				D+	DIF	FMI					1310.64	2026.92																Tingay, M., Müller, B., Reinecker, J., and Heidbach, O., 2006, State and origin of the present-day stress field in sedimentary basins: New results from the World Stress Map Project: Golden Rocks 2006, The 41st U.S. Symposium on Rock Mechanics, p. 14, https://www.onepetro.org/conference-paper/ARMA-06-1049.	Additional data added by Hennings et al. (2019, BSSA)
RC172	33.52	-104.3	157.5				D+	DIF	FMI					1508.76	1865.38																Tingay, M., Müller, B., Reinecker, J., and Heidbach, O., 2006, State and origin of the present-day stress field in sedimentary basins: New results from the World Stress Map Project: Golden Rocks 2006, The 41st U.S. Symposium on Rock Mechanics, p. 14, https://www.onepetro.org/conference-paper/ARMA-06-1049.	Additional data added by Lund Snee & Zoback (2018, The Leading Edge)
RC173	33.52	-100.86	80				D+	DIF	FMI					1441.7	1539.24																Tingay, M., Müller, B., Reinecker, J., and Heidbach, O., 2006, State and origin of the present-day stress field in sedimentary basins: New results from the World Stress Map Project: Golden Rocks 2006, The 41st U.S. Symposium on Rock Mechanics, p. 14, https://www.onepetro.org/conference-paper/ARMA-06-1049.	Additional data added by Lund Snee & Zoback (2018, The Leading Edge)
RC174	33.54	-98.05	32.5				D+	DIF	FMI					1307.59	1836.42																Tingay, M., Müller, B., Reinecker, J., and Heidbach, O., 2006, State and origin of the present-day stress field in sedimentary basins: New results from the World Stress Map Project: Golden Rocks 2006, The 41st U.S. Symposium on Rock Mechanics, p. 14, https://www.onepetro.org/conference-paper/ARMA-06-1049.	Additional data added by Hennings et al. (2019, BSSA)
RC175	33.57	-103.69	125				D+	DIF	FMI					1344.17	3226.92																Tingay, M., Müller, B., Reinecker, J., and Heidbach, O., 2006, State and origin of the present-day stress field in sedimentary basins: New results from the World Stress Map Project: Golden Rocks 2006, The 41st U.S. Symposium on Rock Mechanics, p. 14, https://www.onepetro.org/conference-paper/ARMA-06-1049.	Additional data added by Lund Snee & Zoback (2018, The Leading Edge)
RC176	35.3	-99.23	85				D+	DIF	FMI					3440.58	4354.07																Tingay, M., Müller, B., Reinecker, J., and Heidbach, O., 2006, State and origin of the present-day stress field in sedimentary basins: New results from the World Stress Map Project: Golden Rocks 2006, The 41st U.S. Symposium on Rock Mechanics, p. 14, https://www.onepetro.org/conference-paper/ARMA-06-1049.	Additional data added in this study
RC178	35.32	-99.33	80				D+	DIF	FMI					4004.77	4231.54																Tingay, M., Müller, B., Reinecker, J., and Heidbach, O., 2006, State and origin of the present-day stress field in sedimentary basins: New results from the World Stress Map Project: Golden Rocks 2006, The 41st U.S. Symposium on Rock Mechanics, p. 14, https://www.onepetro.org/conference-paper/ARMA-06-1049.	Additional data added in this study
RC179	35.7	-99.52	85				D+	DIF	FMI					2612.14	2735.58																Tingay, M., Müller, B., Reinecker, J., and Heidbach, O., 2006, State and origin of the present-day stress field in sedimentary basins: New results from the World Stress Map Project: Golden Rocks 2006, The 41st U.S. Symposium on Rock Mechanics, p. 14, https://www.onepetro.org/conference-paper/ARMA-06-1049.	Additional data added in this study
RC18	31.38	-102.12	90				D+	DIF	FMI					3283.92	3489.96																Tingay, M., Müller, B., Reinecker, J., and Heidbach, O., 2006, State and origin of the present-day stress field in sedimentary basins: New results from the World Stress Map Project: Golden Rocks 2006, The 41st U.S. Symposium on Rock Mechanics, p. 14, https://www.onepetro.org/conference-paper/ARMA-06-1049.	Additional data added by Lund Snee & Zoback (2018, The Leading Edge)
RC180	35.89	-100.09	90				D+	DIF	FMI					3605.78	3726.18																Tingay, M., Müller, B., Reinecker, J., and Heidbach, O., 2006, State and origin of the present-day stress field in sedimentary basins: New results from the World Stress Map Project: Golden Rocks 2006, The 41st U.S. Symposium on Rock Mechanics, p. 14, https://www.onepetro.org/conference-paper/ARMA-06-1049.	Additional data added in this study
RC182	30.6	-101.87	55				D+	DIF	FMI					2874.26	3191.26																Tingay, M., Müller, B., Reinecker, J., and Heidbach, O., 2006, State and origin of the present-day stress field in sedimentary basins: New results from the World Stress Map Project: Golden Rocks 2006, The 41st U.S. Symposium on Rock Mechanics, p. 14, https://www.onepetro.org/conference-paper/ARMA-06-1049.	Additional data added by Lund Snee & Zoback (2018, The Leading Edge)
RC183	30.64	-101.82	145				D+	DIF	FMI					2648.71	2776.73																Tingay, M., Müller, B., Reinecker, J., and Heidbach, O., 2006, State and origin of the present-day stress field in sedimentary basins: New results from the World Stress Map Project: Golden Rocks 2006, The 41st U.S. Symposium on Rock Mechanics, p. 14, https://www.onepetro.org/conference-paper/ARMA-06-1049.	Additional data added by Lund Snee & Zoback (2018, The Leading Edge)
RC185	32.16	-103.1	155				D+	DIF	FMI					1783.08	2708.45																Tingay, M., Müller, B., Reinecker, J., and Heidbach, O., 2006, State and origin of the present-day stress field in sedimentary basins: New results from the World Stress Map Project: Golden Rocks 2006, The 41st U.S. Symposium on Rock Mechanics, p. 14, https://www.onepetro.org/conference-paper/ARMA-06-1049.	Additional data added by Lund Snee & Zoback (2018, The Leading Edge)
RC188	32.75	-98.8	145				D+	DIF	FMI					932.688	1277.11																Tingay, M., Müller, B., Reinecker, J., and Heidbach, O., 2006, State and origin of the present-day stress field in sedimentary basins: New results from the World Stress Map Project: Golden Rocks 2006, The 41st U.S. Symposium on Rock Mechanics, p. 14, https://www.onepetro.org/conference-paper/ARMA-06-1049.	Additional data added by Hennings et al. (2019, BSSA)
RC189	32.76	-103.56	70				D+	DIF	FMI					1231.7	1613																Tingay, M., Müller, B., Reinecker, J., and Heidbach, O., 2006, State and origin of the present-day stress field in sedimentary basins: New results from the World Stress Map Project: Golden Rocks 2006, The 41st U.S. Symposium on Rock Mechanics, p. 14, https://www.onepetro.org/conference-paper/ARMA-06-1049.	Additional data added by Lund Snee & Zoback (2018, The Leading Edge)
RC19	31.46	-103.04	100				D+	DIF	FMI					3605.48	4224.53																Tingay, M., Müller, B., Reinecker, J., and Heidbach, O., 2006, State and origin of the present-day stress field in sedimentary basins: New results from the World Stress Map Project: Golden Rocks 2006, The 41st U.S. Symposium on Rock Mechanics, p. 14, https://www.onepetro.org/conference-paper/ARMA-06-1049.	Additional data added by Lund Snee & Zoback (2018, The Leading Edge)
RC190	32.79	-103.63	125				D+	DIF	FMI					1256.69	1406.65																Tingay, M., Müller, B., Reinecker, J., and Heidbach, O., 2006, State and origin of the present-day stress field in sedimentary basins: New results from the World Stress Map Project: Golden Rocks 2006, The 41st U.S. Symposium on Rock Mechanics, p. 14, https://www.onepetro.org/conference-paper/ARMA-06-1049.	Additional data added by Lund Snee & Zoback (2018, The Leading Edge)
RC191	32.82	-104.1	0				D+	DIF	FMI					1106.42	1584.96																Tingay, M., Müller, B., Reinecker, J., and Heidbach, O., 2006, State and origin of the present-day stress field in sedimentary basins: New results from the World Stress Map Project: Golden Rocks 2006, The 41st U.S. Symposium on Rock Mechanics, p. 14, https://www.onepetro.org/conference-paper/ARMA-06-1049.	Additional data added by Lund Snee & Zoback (2018, The Leading Edge)
RC192	32.82	-103.85	80				D+	DIF	FMI					1178.36	1595.02																Tingay, M., Müller, B., Reinecker, J., and Heidbach, O., 2006, State and origin of the present-day stress field in sedimentary basins: New results from the World Stress Map Project: Golden Rocks 2006, The 41st U.S. Symposium on Rock Mechanics, p. 14, https://www.onepetro.org/conference-paper/ARMA-06-1049.	Additional data added by Lund Snee & Zoback (2018, The Leading Edge)
RC193	32.83	-103.85	125				D+	DIF	FMI					1170.74	1938.53																Tingay, M., Müller, B., Reinecker, J., and Heidbach, O., 2006, State and origin of the present-day stress field in sedimentary basins: New results from the World Stress Map Project: Golden Rocks 2006, The 41st U.S. Symposium on Rock Mechanics, p. 14, https://www.onepetro.org/conference-paper/ARMA-06-1049.	Additional data added by Lund Snee & Zoback (2018, The Leading Edge)
RC194	32.83	-103.95	157.5				D+	DIF	FMI					1362.46	1533.14																Tingay, M., Müller, B., Reinecker, J., and Heidbach, O., 2006, State and origin of the present-day stress field in sedimentary basins: New results from the World Stress Map Project: Golden Rocks 2006, The 41st U.S. Symposium on Rock Mechanics, p. 14, https://www.onepetro.org/conference-paper/ARMA-06-1049.	Additional data added by Lund Snee & Zoback (2018, The Leading Edge)
RC196	33.3	-103.44	125				D+	DIF	FMI					1264.01	3691.74																Tingay, M., Müller, B., Reinecker, J., and Heidbach, O., 2006, State and origin of the present-day stress field in sedimentary basins: New results from the World Stress Map Project: Golden Rocks 2006, The 41st U.S. Symposium on Rock Mechanics, p. 14, https://www.onepetro.org/conference-paper/ARMA-06-1049.	Additional data added by Lund Snee & Zoback (2018, The Leading Edge)
RC197	33.31	-103.44	125				D+	DIF	FMI					1268.58	3768.24																Tingay, M., Müller, B., Reinecker, J., and Heidbach, O., 2006, State and origin of the present-day stress field in sedimentary basins: New results from the World Stress Map Project: Golden Rocks 2006, The 41st U.S. Symposium on Rock Mechanics, p. 14, https://www.onepetro.org/conference-paper/ARMA-06-1049.	Additional data added by Lund Snee & Zoback (2018, The Leading Edge)
RC20	31.52	-102.61	100				D+	DIF	FMI					1303.32	1437.44																Tingay, M., Müller, B., Reinecker, J., and Heidbach, O., 2006, State and origin of the present-day stress field in sedimentary basins: New results from the World Stress Map Project: Golden Rocks 2006, The 41st U.S. Symposium on Rock Mechanics, p. 14, https://www.onepetro.org/conference-paper/ARMA-06-1049.	Additional data added by Lund Snee & Zoback (2018, The Leading Edge)
RC200	33.54	-98.18	135				D+	DIF	FMI					1214.32	1758.7																Tingay, M., Müller, B., Reinecker, J., and Heidbach, O., 2006, State and origin of the present-day stress field in sedimentary basins: New results from the World Stress Map Project: Golden Rocks 2006, The 41st U.S. Symposium on Rock Mechanics, p. 14, https://www.onepetro.org/conference-paper/ARMA-06-1049.	Additional data added by Hennings et al. (2019, BSSA)
RC201	33.54	-98.18	90				D+	DIF	FMI					1749.86	1995.53																Tingay, M., Müller, B., Reinecker, J., and Heidbach, O., 2006, State and origin of the present-day stress field in sedimentary basins: New results from the World Stress Map Project: Golden Rocks 2006, The 41st U.S. Symposium on Rock Mechanics, p. 14, https://www.onepetro.org/conference-paper/ARMA-06-1049.	Additional data added by Hennings et al. (2019, BSSA)
RC203	33.82	-100.21	140				D+	DIF	FMI					1828.8	1916.28																Tingay, M., Müller, B., Reinecker, J., and Heidbach, O., 2006, State and origin of the present-day stress field in sedimentary basins: New results from the World Stress Map Project: Golden Rocks 2006, The 41st U.S. Symposium on Rock Mechanics, p. 14, https://www.onepetro.org/conference-paper/ARMA-06-1049.	Additional data added in this study
RC204	33.96	-100.17	90				D+	DIF	FMI					1584.96	2910.84																Tingay, M., Müller, B., Reinecker, J., and Heidbach, O., 2006, State and origin of the present-day stress field in sedimentary basins: New results from the World Stress Map Project: Golden Rocks 2006, The 41st U.S. Symposium on Rock Mechanics, p. 14, https://www.onepetro.org/conference-paper/ARMA-06-1049.	Additional data added in this study
RC21	31.59	-94.84	85				D+	DIF	FMI					2499.36	2731.92																Tingay, M., Müller, B., Reinecker, J., and Heidbach, O., 2006, State and origin of the present-day stress field in sedimentary basins: New results from the World Stress Map Project: Golden Rocks 2006, The 41st U.S. Symposium on Rock Mechanics, p. 14, https://www.onepetro.org/conference-paper/ARMA-06-1049.	Additional data added in this study
RC22	31.62	-102.59	90				D+	DIF	FMI					1382.57	1511.81																Tingay, M., Müller, B., Reinecker, J., and Heidbach, O., 2006, State and origin of the present-day stress field in sedimentary basins: New results from the World Stress Map Project: Golden Rocks 2006, The 41st U.S. Symposium on Rock Mechanics, p. 14, https://www.onepetro.org/conference-paper/ARMA-06-1049.	Additional data added by Lund Snee & Zoback (2018, The Leading Edge)
RC23	31.66	-101.28	90				D+	DIF	FMI					2869.69	2971.8																Tingay, M., Müller, B., Reinecker, J., and Heidbach, O., 2006, State and origin of the present-day stress field in sedimentary basins: New results from the World Stress Map Project: Golden Rocks 2006, The 41st U.S. Symposium on Rock Mechanics, p. 14, https://www.onepetro.org/conference-paper/ARMA-06-1049.	Additional data added by Lund Snee & Zoback (2018, The Leading Edge)
RC24	31.7	-102.13	80				D+	DIF	FMI					3471.67	3649.98																Tingay, M., Müller, B., Reinecker, J., and Heidbach, O., 2006, State and origin of the present-day stress field in sedimentary basins: New results from the World Stress Map Project: Golden Rocks 2006, The 41st U.S. Symposium on Rock Mechanics, p. 14, https://www.onepetro.org/conference-paper/ARMA-06-1049.	Additional data added by Lund Snee & Zoback (2018, The Leading Edge)
RC25	31.71	-102.14	67.5				D+	DIF	FMI					3505.2	3794.76																Tingay, M., Müller, B., Reinecker, J., and Heidbach, O., 2006, State and origin of the present-day stress field in sedimentary basins: New results from the World Stress Map Project: Golden Rocks 2006, The 41st U.S. Symposium on Rock Mechanics, p. 14, https://www.onepetro.org/conference-paper/ARMA-06-1049.	Additional data added by Lund Snee & Zoback (2018, The Leading Edge)
RC26	31.73	-102.33	130				D+	DIF	FMI					2987.04	3108.96																Tingay, M., Müller, B., Reinecker, J., and Heidbach, O., 2006, State and origin of the present-day stress field in sedimentary basins: New results from the World Stress Map Project: Golden Rocks 2006, The 41st U.S. Symposium on Rock Mechanics, p. 14, https://www.onepetro.org/conference-paper/ARMA-06-1049.	Additional data added by Lund Snee & Zoback (2018, The Leading Edge)
RC27	31.74	-101.95	85				D+	DIF	FMI					2386.58	3147.06																Tingay, M., Müller, B., Reinecker, J., and Heidbach, O., 2006, State and origin of the present-day stress field in sedimentary basins: New results from the World Stress Map Project: Golden Rocks 2006, The 41st U.S. Symposium on Rock Mechanics, p. 14, https://www.onepetro.org/conference-paper/ARMA-06-1049.	Additional data added by Lund Snee & Zoback (2018, The Leading Edge)
RC28	31.78	-102.19	85				D+	DIF	FMI					3261.36	3409.19																Tingay, M., Müller, B., Reinecker, J., and Heidbach, O., 2006, State and origin of the present-day stress field in sedimentary basins: New results from the World Stress Map Project: Golden Rocks 2006, The 41st U.S. Symposium on Rock Mechanics, p. 14, https://www.onepetro.org/conference-paper/ARMA-06-1049.	Additional data added by Lund Snee & Zoback (2018, The Leading Edge)
RC29	31.78	-103.39	90				D+	DIF	FMI					4660.39	4882.9																Tingay, M., Müller, B., Reinecker, J., and Heidbach, O., 2006, State and origin of the present-day stress field in sedimentary basins: New results from the World Stress Map Project: Golden Rocks 2006, The 41st U.S. Symposium on Rock Mechanics, p. 14, https://www.onepetro.org/conference-paper/ARMA-06-1049.	Additional data added by Lund Snee & Zoback (2018, The Leading Edge)
RC3	30.51	-102.11	150				D+	DIF	FMI					3096.16	3763.67																Tingay, M., Müller, B., Reinecker, J., and Heidbach, O., 2006, State and origin of the present-day stress field in sedimentary basins: New results from the World Stress Map Project: Golden Rocks 2006, The 41st U.S. Symposium on Rock Mechanics, p. 14, https://www.onepetro.org/conference-paper/ARMA-06-1049.	Additional data added by Lund Snee & Zoback (2018, The Leading Edge)
RC30	31.88	-100.32	55				D+	DIF	FMI					1309.12	1676.4																Tingay, M., Müller, B., Reinecker, J., and Heidbach, O., 2006, State and origin of the present-day stress field in sedimentary basins: New results from the World Stress Map Project: Golden Rocks 2006, The 41st U.S. Symposium on Rock Mechanics, p. 14, https://www.onepetro.org/conference-paper/ARMA-06-1049.	Additional data added by Lund Snee & Zoback (2018, The Leading Edge)
RC31	31.89	-101.65	67.5				D+	DIF	FMI					2520.7	3390.29																Tingay, M., Müller, B., Reinecker, J., and Heidbach, O., 2006, State and origin of the present-day stress field in sedimentary basins: New results from the World Stress Map Project: Golden Rocks 2006, The 41st U.S. Symposium on Rock Mechanics, p. 14, https://www.onepetro.org/conference-paper/ARMA-06-1049.	Additional data added by Lund Snee & Zoback (2018, The Leading Edge)
RC32	31.93	-102.15	65				D+	DIF	FMI					3200.4	3409.8																Tingay, M., Müller, B., Reinecker, J., and Heidbach, O., 2006, State and origin of the present-day stress field in sedimentary basins: New results from the World Stress Map Project: Golden Rocks 2006, The 41st U.S. Symposium on Rock Mechanics, p. 14, https://www.onepetro.org/conference-paper/ARMA-06-1049.	Additional data added by Lund Snee & Zoback (2018, The Leading Edge)
RC33	31.93	-101.82	85				D+	DIF	FMI					2199.13	2234.18																Tingay, M., Müller, B., Reinecker, J., and Heidbach, O., 2006, State and origin of the present-day stress field in sedimentary basins: New results from the World Stress Map Project: Golden Rocks 2006, The 41st U.S. Symposium on Rock Mechanics, p. 14, https://www.onepetro.org/conference-paper/ARMA-06-1049.	Additional data added by Lund Snee & Zoback (2018, The Leading Edge)
RC34	31.93	-101.82	90				D+	DIF	FMI					2158.29	2249.42																Tingay, M., Müller, B., Reinecker, J., and Heidbach, O., 2006, State and origin of the present-day stress field in sedimentary basins: New results from the World Stress Map Project: Golden Rocks 2006, The 41st U.S. Symposium on Rock Mechanics, p. 14, https://www.onepetro.org/conference-paper/ARMA-06-1049.	Additional data added by Lund Snee & Zoback (2018, The Leading Edge)
RC35	31.94	-101.82	85				D+	DIF	FMI					2200.05	2236.01																Tingay, M., Müller, B., Reinecker, J., and Heidbach, O., 2006, State and origin of the present-day stress field in sedimentary basins: New results from the World Stress Map Project: Golden Rocks 2006, The 41st U.S. Symposium on Rock Mechanics, p. 14, https://www.onepetro.org/conference-paper/ARMA-06-1049.	Additional data added by Lund Snee & Zoback (2018, The Leading Edge)
RC36	31.95	-103.61	90				D+	DIF	FMI					4662.83	4766.46																Tingay, M., Müller, B., Reinecker, J., and Heidbach, O., 2006, State and origin of the present-day stress field in sedimentary basins: New results from the World Stress Map Project: Golden Rocks 2006, The 41st U.S. Symposium on Rock Mechanics, p. 14, https://www.onepetro.org/conference-paper/ARMA-06-1049.	Additional data added by Lund Snee & Zoback (2018, The Leading Edge)
RC37	31.97	-102.42	90				D+	DIF	FMI					1706.88	2990.09																Tingay, M., Müller, B., Reinecker, J., and Heidbach, O., 2006, State and origin of the present-day stress field in sedimentary basins: New results from the World Stress Map Project: Golden Rocks 2006, The 41st U.S. Symposium on Rock Mechanics, p. 14, https://www.onepetro.org/conference-paper/ARMA-06-1049.	Additional data added by Lund Snee & Zoback (2018, The Leading Edge)
RC38	31.99	-100.76	50				D+	DIF	FMI					1905	2011.68																Tingay, M., Müller, B., Reinecker, J., and Heidbach, O., 2006, State and origin of the present-day stress field in sedimentary basins: New results from the World Stress Map Project: Golden Rocks 2006, The 41st U.S. Symposium on Rock Mechanics, p. 14, https://www.onepetro.org/conference-paper/ARMA-06-1049.	Additional data added by Lund Snee & Zoback (2018, The Leading Edge)
RC39	31.99	-99.76	67.5				D+	DIF	FMI					1333.5	1527.05																Tingay, M., Müller, B., Reinecker, J., and Heidbach, O., 2006, State and origin of the present-day stress field in sedimentary basins: New results from the World Stress Map Project: Golden Rocks 2006, The 41st U.S. Symposium on Rock Mechanics, p. 14, https://www.onepetro.org/conference-paper/ARMA-06-1049.	Additional data added in this study
RC4	30.79	-102.51	150				D+	DIF	FMI					2956.56	3017.52																Tingay, M., Müller, B., Reinecker, J., and Heidbach, O., 2006, State and origin of the present-day stress field in sedimentary basins: New results from the World Stress Map Project: Golden Rocks 2006, The 41st U.S. Symposium on Rock Mechanics, p. 14, https://www.onepetro.org/conference-paper/ARMA-06-1049.	Additional data added by Lund Snee & Zoback (2018, The Leading Edge)
RC40	31.99	-101.63	75				D+	DIF	FMI					2301.24	2382.01																Tingay, M., Müller, B., Reinecker, J., and Heidbach, O., 2006, State and origin of the present-day stress field in sedimentary basins: New results from the World Stress Map Project: Golden Rocks 2006, The 41st U.S. Symposium on Rock Mechanics, p. 14, https://www.onepetro.org/conference-paper/ARMA-06-1049.	Additional data added by Lund Snee & Zoback (2018, The Leading Edge)
RC41	31.99	-101.24	85				D+	DIF	FMI					2157.37	2318.92																Tingay, M., Müller, B., Reinecker, J., and Heidbach, O., 2006, State and origin of the present-day stress field in sedimentary basins: New results from the World Stress Map Project: Golden Rocks 2006, The 41st U.S. Symposium on Rock Mechanics, p. 14, https://www.onepetro.org/conference-paper/ARMA-06-1049.	Additional data added by Lund Snee & Zoback (2018, The Leading Edge)
RC42	32.21	-101.62	65				D+	DIF	FMI					3108.96	3145.54																Tingay, M., Müller, B., Reinecker, J., and Heidbach, O., 2006, State and origin of the present-day stress field in sedimentary basins: New results from the World Stress Map Project: Golden Rocks 2006, The 41st U.S. Symposium on Rock Mechanics, p. 14, https://www.onepetro.org/conference-paper/ARMA-06-1049.	Additional data added by Lund Snee & Zoback (2018, The Leading Edge)
RC43	32.21	-103.59	80				D+	DIF	FMI					1085.7	4803.04																Tingay, M., Müller, B., Reinecker, J., and Heidbach, O., 2006, State and origin of the present-day stress field in sedimentary basins: New results from the World Stress Map Project: Golden Rocks 2006, The 41st U.S. Symposium on Rock Mechanics, p. 14, https://www.onepetro.org/conference-paper/ARMA-06-1049.	Additional data added by Lund Snee & Zoback (2018, The Leading Edge)
RC44	32.23	-101.57	112.5				D+	DIF	FMI					2880.36	3069.03																Tingay, M., Müller, B., Reinecker, J., and Heidbach, O., 2006, State and origin of the present-day stress field in sedimentary basins: New results from the World Stress Map Project: Golden Rocks 2006, The 41st U.S. Symposium on Rock Mechanics, p. 14, https://www.onepetro.org/conference-paper/ARMA-06-1049.	Additional data added by Lund Snee & Zoback (2018, The Leading Edge)
RC45	32.24	-103.57	75				D+	DIF	FMI					4024.58	4104.44																Tingay, M., Müller, B., Reinecker, J., and Heidbach, O., 2006, State and origin of the present-day stress field in sedimentary basins: New results from the World Stress Map Project: Golden Rocks 2006, The 41st U.S. Symposium on Rock Mechanics, p. 14, https://www.onepetro.org/conference-paper/ARMA-06-1049.	Additional data added by Lund Snee & Zoback (2018, The Leading Edge)
RC47	32.28	-104.01	40				D+	DIF	FMI					3352.8	3767.02																Tingay, M., Müller, B., Reinecker, J., and Heidbach, O., 2006, State and origin of the present-day stress field in sedimentary basins: New results from the World Stress Map Project: Golden Rocks 2006, The 41st U.S. Symposium on Rock Mechanics, p. 14, https://www.onepetro.org/conference-paper/ARMA-06-1049.	Additional data added by Lund Snee & Zoback (2018, The Leading Edge)
RC49	32.33	-104.28	25				D+	DIF	FMI					3123.9	3307.08																Tingay, M., Müller, B., Reinecker, J., and Heidbach, O., 2006, State and origin of the present-day stress field in sedimentary basins: New results from the World Stress Map Project: Golden Rocks 2006, The 41st U.S. Symposium on Rock Mechanics, p. 14, https://www.onepetro.org/conference-paper/ARMA-06-1049.	Additional data added by Lund Snee & Zoback (2018, The Leading Edge)
RC5	30.85	-101.75	145				D+	DIF	FMI					1402.08	1746.5																Tingay, M., Müller, B., Reinecker, J., and Heidbach, O., 2006, State and origin of the present-day stress field in sedimentary basins: New results from the World Stress Map Project: Golden Rocks 2006, The 41st U.S. Symposium on Rock Mechanics, p. 14, https://www.onepetro.org/conference-paper/ARMA-06-1049.	Additional data added by Lund Snee & Zoback (2018, The Leading Edge)
RC50	32.39	-104.65	20				D+	DIF	FMI					2590.8	2978.51																Tingay, M., Müller, B., Reinecker, J., and Heidbach, O., 2006, State and origin of the present-day stress field in sedimentary basins: New results from the World Stress Map Project: Golden Rocks 2006, The 41st U.S. Symposium on Rock Mechanics, p. 14, https://www.onepetro.org/conference-paper/ARMA-06-1049.	Additional data added by Lund Snee & Zoback (2018, The Leading Edge)
RC51	32.4	-103.17	70				D+	DIF	FMI					726.643	1574.9																Tingay, M., Müller, B., Reinecker, J., and Heidbach, O., 2006, State and origin of the present-day stress field in sedimentary basins: New results from the World Stress Map Project: Golden Rocks 2006, The 41st U.S. Symposium on Rock Mechanics, p. 14, https://www.onepetro.org/conference-paper/ARMA-06-1049.	Additional data added by Lund Snee & Zoback (2018, The Leading Edge)
RC52	32.42	-103.18	75				D+	DIF	FMI					645.262	1630.98																Tingay, M., Müller, B., Reinecker, J., and Heidbach, O., 2006, State and origin of the present-day stress field in sedimentary basins: New results from the World Stress Map Project: Golden Rocks 2006, The 41st U.S. Symposium on Rock Mechanics, p. 14, https://www.onepetro.org/conference-paper/ARMA-06-1049.	Additional data added by Lund Snee & Zoback (2018, The Leading Edge)
RC55	32.43	-101.78	70				D+	DIF	FMI					3002.28	3322.32																Tingay, M., Müller, B., Reinecker, J., and Heidbach, O., 2006, State and origin of the present-day stress field in sedimentary basins: New results from the World Stress Map Project: Golden Rocks 2006, The 41st U.S. Symposium on Rock Mechanics, p. 14, https://www.onepetro.org/conference-paper/ARMA-06-1049.	Additional data added by Lund Snee & Zoback (2018, The Leading Edge)
RC56	32.47	-104.75	15				D+	DIF	FMI					1057.66	2602.99																Tingay, M., Müller, B., Reinecker, J., and Heidbach, O., 2006, State and origin of the present-day stress field in sedimentary basins: New results from the World Stress Map Project: Golden Rocks 2006, The 41st U.S. Symposium on Rock Mechanics, p. 14, https://www.onepetro.org/conference-paper/ARMA-06-1049.	Additional data added by Lund Snee & Zoback (2018, The Leading Edge)
RC57	32.49	-104.67	0				D+	DIF	FMI					2682.24	2796.24																Tingay, M., Müller, B., Reinecker, J., and Heidbach, O., 2006, State and origin of the present-day stress field in sedimentary basins: New results from the World Stress Map Project: Golden Rocks 2006, The 41st U.S. Symposium on Rock Mechanics, p. 14, https://www.onepetro.org/conference-paper/ARMA-06-1049.	Additional data added by Lund Snee & Zoback (2018, The Leading Edge)
RC58	32.5	-104.26	20				D+	DIF	FMI					3063.24	3556.1																Tingay, M., Müller, B., Reinecker, J., and Heidbach, O., 2006, State and origin of the present-day stress field in sedimentary basins: New results from the World Stress Map Project: Golden Rocks 2006, The 41st U.S. Symposium on Rock Mechanics, p. 14, https://www.onepetro.org/conference-paper/ARMA-06-1049.	Additional data added by Lund Snee & Zoback (2018, The Leading Edge)
RC6	30.88	-101.76	115				D+	DIF	FMI					1554.48	1744.37																Tingay, M., Müller, B., Reinecker, J., and Heidbach, O., 2006, State and origin of the present-day stress field in sedimentary basins: New results from the World Stress Map Project: Golden Rocks 2006, The 41st U.S. Symposium on Rock Mechanics, p. 14, https://www.onepetro.org/conference-paper/ARMA-06-1049.	Additional data added by Lund Snee & Zoback (2018, The Leading Edge)
RC60	32.51	-104.49	25				D+	DIF	FMI					2180.54	3057.75																Tingay, M., Müller, B., Reinecker, J., and Heidbach, O., 2006, State and origin of the present-day stress field in sedimentary basins: New results from the World Stress Map Project: Golden Rocks 2006, The 41st U.S. Symposium on Rock Mechanics, p. 14, https://www.onepetro.org/conference-paper/ARMA-06-1049.	Additional data added by Lund Snee & Zoback (2018, The Leading Edge)
RC61	32.51	-103.61	60				D+	DIF	FMI					3495.14	4431.79																Tingay, M., Müller, B., Reinecker, J., and Heidbach, O., 2006, State and origin of the present-day stress field in sedimentary basins: New results from the World Stress Map Project: Golden Rocks 2006, The 41st U.S. Symposium on Rock Mechanics, p. 14, https://www.onepetro.org/conference-paper/ARMA-06-1049.	Additional data added by Lund Snee & Zoback (2018, The Leading Edge)
RC62	32.53	-104.48	15				D+	DIF	FMI					2353.06	2641.09																Tingay, M., Müller, B., Reinecker, J., and Heidbach, O., 2006, State and origin of the present-day stress field in sedimentary basins: New results from the World Stress Map Project: Golden Rocks 2006, The 41st U.S. Symposium on Rock Mechanics, p. 14, https://www.onepetro.org/conference-paper/ARMA-06-1049.	Additional data added by Lund Snee & Zoback (2018, The Leading Edge)
RC63	32.55	-102.19	80				D+	DIF	FMI					2310.99	2652.37																Tingay, M., Müller, B., Reinecker, J., and Heidbach, O., 2006, State and origin of the present-day stress field in sedimentary basins: New results from the World Stress Map Project: Golden Rocks 2006, The 41st U.S. Symposium on Rock Mechanics, p. 14, https://www.onepetro.org/conference-paper/ARMA-06-1049.	Additional data added by Lund Snee & Zoback (2018, The Leading Edge)
RC64	32.57	-104.7	20				D+	DIF	FMI					1859.28	2636.52																Tingay, M., Müller, B., Reinecker, J., and Heidbach, O., 2006, State and origin of the present-day stress field in sedimentary basins: New results from the World Stress Map Project: Golden Rocks 2006, The 41st U.S. Symposium on Rock Mechanics, p. 14, https://www.onepetro.org/conference-paper/ARMA-06-1049.	Additional data added by Lund Snee & Zoback (2018, The Leading Edge)
RC65	32.57	-104.48	0				D+	DIF	FMI					2842.56	2955.95																Tingay, M., Müller, B., Reinecker, J., and Heidbach, O., 2006, State and origin of the present-day stress field in sedimentary basins: New results from the World Stress Map Project: Golden Rocks 2006, The 41st U.S. Symposium on Rock Mechanics, p. 14, https://www.onepetro.org/conference-paper/ARMA-06-1049.	Additional data added by Lund Snee & Zoback (2018, The Leading Edge)
RC66	32.6	-103.37	80				D+	DIF	FMI					2904.74	4131.26																Tingay, M., Müller, B., Reinecker, J., and Heidbach, O., 2006, State and origin of the present-day stress field in sedimentary basins: New results from the World Stress Map Project: Golden Rocks 2006, The 41st U.S. Symposium on Rock Mechanics, p. 14, https://www.onepetro.org/conference-paper/ARMA-06-1049.	Additional data added by Lund Snee & Zoback (2018, The Leading Edge)
RC67	32.6	-103.37	65				D+	DIF	FMI					2093.98	3332.99																Tingay, M., Müller, B., Reinecker, J., and Heidbach, O., 2006, State and origin of the present-day stress field in sedimentary basins: New results from the World Stress Map Project: Golden Rocks 2006, The 41st U.S. Symposium on Rock Mechanics, p. 14, https://www.onepetro.org/conference-paper/ARMA-06-1049.	Additional data added by Lund Snee & Zoback (2018, The Leading Edge)
RC68	32.62	-104.69	0				D+	DIF	FMI					1095.76	2078.74																Tingay, M., Müller, B., Reinecker, J., and Heidbach, O., 2006, State and origin of the present-day stress field in sedimentary basins: New results from the World Stress Map Project: Golden Rocks 2006, The 41st U.S. Symposium on Rock Mechanics, p. 14, https://www.onepetro.org/conference-paper/ARMA-06-1049.	Additional data added by Lund Snee & Zoback (2018, The Leading Edge)
RC69	32.62	-104.67	0				D+	DIF	FMI					1149.1	2167.13																Tingay, M., Müller, B., Reinecker, J., and Heidbach, O., 2006, State and origin of the present-day stress field in sedimentary basins: New results from the World Stress Map Project: Golden Rocks 2006, The 41st U.S. Symposium on Rock Mechanics, p. 14, https://www.onepetro.org/conference-paper/ARMA-06-1049.	Additional data added by Lund Snee & Zoback (2018, The Leading Edge)
RC7	30.98	-102.5	120				D+	DIF	FMI					1417.32	1556																Tingay, M., Müller, B., Reinecker, J., and Heidbach, O., 2006, State and origin of the present-day stress field in sedimentary basins: New results from the World Stress Map Project: Golden Rocks 2006, The 41st U.S. Symposium on Rock Mechanics, p. 14, https://www.onepetro.org/conference-paper/ARMA-06-1049.	Additional data added by Lund Snee & Zoback (2018, The Leading Edge)
RC70	32.62	-104.65	0				D+	DIF	FMI					1146.05	2162.25																Tingay, M., Müller, B., Reinecker, J., and Heidbach, O., 2006, State and origin of the present-day stress field in sedimentary basins: New results from the World Stress Map Project: Golden Rocks 2006, The 41st U.S. Symposium on Rock Mechanics, p. 14, https://www.onepetro.org/conference-paper/ARMA-06-1049.	Additional data added by Lund Snee & Zoback (2018, The Leading Edge)
RC71	32.63	-104.68	15				D+	DIF	FMI					1112.52	1524																Tingay, M., Müller, B., Reinecker, J., and Heidbach, O., 2006, State and origin of the present-day stress field in sedimentary basins: New results from the World Stress Map Project: Golden Rocks 2006, The 41st U.S. Symposium on Rock Mechanics, p. 14, https://www.onepetro.org/conference-paper/ARMA-06-1049.	Additional data added by Lund Snee & Zoback (2018, The Leading Edge)
RC72	32.63	-104.66	10				D+	DIF	FMI					1804.42	2097.02																Tingay, M., Müller, B., Reinecker, J., and Heidbach, O., 2006, State and origin of the present-day stress field in sedimentary basins: New results from the World Stress Map Project: Golden Rocks 2006, The 41st U.S. Symposium on Rock Mechanics, p. 14, https://www.onepetro.org/conference-paper/ARMA-06-1049.	Additional data added by Lund Snee & Zoback (2018, The Leading Edge)
RC73	32.65	-104.73	5				D+	DIF	FMI					1291.13	1510.59																Tingay, M., Müller, B., Reinecker, J., and Heidbach, O., 2006, State and origin of the present-day stress field in sedimentary basins: New results from the World Stress Map Project: Golden Rocks 2006, The 41st U.S. Symposium on Rock Mechanics, p. 14, https://www.onepetro.org/conference-paper/ARMA-06-1049.	Additional data added by Lund Snee & Zoback (2018, The Leading Edge)
RC75	32.69	-104.52	10				D+	DIF	FMI					1100.94	2336.6																Tingay, M., Müller, B., Reinecker, J., and Heidbach, O., 2006, State and origin of the present-day stress field in sedimentary basins: New results from the World Stress Map Project: Golden Rocks 2006, The 41st U.S. Symposium on Rock Mechanics, p. 14, https://www.onepetro.org/conference-paper/ARMA-06-1049.	Additional data added by Lund Snee & Zoback (2018, The Leading Edge)
RC76	32.69	-104.7	170				D+	DIF	FMI					1094.54	2039.72																Tingay, M., Müller, B., Reinecker, J., and Heidbach, O., 2006, State and origin of the present-day stress field in sedimentary basins: New results from the World Stress Map Project: Golden Rocks 2006, The 41st U.S. Symposium on Rock Mechanics, p. 14, https://www.onepetro.org/conference-paper/ARMA-06-1049.	Additional data added by Lund Snee & Zoback (2018, The Leading Edge)
RC77	32.7	-104.39	165				D+	DIF	FMI					2335.38	2923.34																Tingay, M., Müller, B., Reinecker, J., and Heidbach, O., 2006, State and origin of the present-day stress field in sedimentary basins: New results from the World Stress Map Project: Golden Rocks 2006, The 41st U.S. Symposium on Rock Mechanics, p. 14, https://www.onepetro.org/conference-paper/ARMA-06-1049.	Additional data added by Lund Snee & Zoback (2018, The Leading Edge)
RC78	32.71	-104.58	0				D+	DIF	FMI					1847.09	2615.18																Tingay, M., Müller, B., Reinecker, J., and Heidbach, O., 2006, State and origin of the present-day stress field in sedimentary basins: New results from the World Stress Map Project: Golden Rocks 2006, The 41st U.S. Symposium on Rock Mechanics, p. 14, https://www.onepetro.org/conference-paper/ARMA-06-1049.	Additional data added by Lund Snee & Zoback (2018, The Leading Edge)
RC79	32.72	-102.73	105				D+	DIF	FMI					1022.91	2468.88																Tingay, M., Müller, B., Reinecker, J., and Heidbach, O., 2006, State and origin of the present-day stress field in sedimentary basins: New results from the World Stress Map Project: Golden Rocks 2006, The 41st U.S. Symposium on Rock Mechanics, p. 14, https://www.onepetro.org/conference-paper/ARMA-06-1049.	Additional data added by Lund Snee & Zoback (2018, The Leading Edge)
RC8	31.02	-102.94	150				D+	DIF	FMI					4934.71	5257.8																Tingay, M., Müller, B., Reinecker, J., and Heidbach, O., 2006, State and origin of the present-day stress field in sedimentary basins: New results from the World Stress Map Project: Golden Rocks 2006, The 41st U.S. Symposium on Rock Mechanics, p. 14, https://www.onepetro.org/conference-paper/ARMA-06-1049.	Additional data added by Lund Snee & Zoback (2018, The Leading Edge)
RC81	32.73	-104.62	10				D+	DIF	FMI					1837.64	2282.04																Tingay, M., Müller, B., Reinecker, J., and Heidbach, O., 2006, State and origin of the present-day stress field in sedimentary basins: New results from the World Stress Map Project: Golden Rocks 2006, The 41st U.S. Symposium on Rock Mechanics, p. 14, https://www.onepetro.org/conference-paper/ARMA-06-1049.	Additional data added by Lund Snee & Zoback (2018, The Leading Edge)
RC82	32.74	-104.63	10				D+	DIF	FMI					1175	2264.97																Tingay, M., Müller, B., Reinecker, J., and Heidbach, O., 2006, State and origin of the present-day stress field in sedimentary basins: New results from the World Stress Map Project: Golden Rocks 2006, The 41st U.S. Symposium on Rock Mechanics, p. 14, https://www.onepetro.org/conference-paper/ARMA-06-1049.	Additional data added by Lund Snee & Zoback (2018, The Leading Edge)
RC83	32.74	-104.6	175				D+	DIF	FMI					1147.27	1961.39																Tingay, M., Müller, B., Reinecker, J., and Heidbach, O., 2006, State and origin of the present-day stress field in sedimentary basins: New results from the World Stress Map Project: Golden Rocks 2006, The 41st U.S. Symposium on Rock Mechanics, p. 14, https://www.onepetro.org/conference-paper/ARMA-06-1049.	Additional data added by Lund Snee & Zoback (2018, The Leading Edge)
RC84	32.74	-104.59	170				D+	DIF	FMI					1501.44	2163.47																Tingay, M., Müller, B., Reinecker, J., and Heidbach, O., 2006, State and origin of the present-day stress field in sedimentary basins: New results from the World Stress Map Project: Golden Rocks 2006, The 41st U.S. Symposium on Rock Mechanics, p. 14, https://www.onepetro.org/conference-paper/ARMA-06-1049.	Additional data added by Lund Snee & Zoback (2018, The Leading Edge)
RC86	32.75	-104.57	0				D+	DIF	FMI					1847.09	2034.54																Tingay, M., Müller, B., Reinecker, J., and Heidbach, O., 2006, State and origin of the present-day stress field in sedimentary basins: New results from the World Stress Map Project: Golden Rocks 2006, The 41st U.S. Symposium on Rock Mechanics, p. 14, https://www.onepetro.org/conference-paper/ARMA-06-1049.	Additional data added by Lund Snee & Zoback (2018, The Leading Edge)
RC88	32.75	-104.6	155				D+	DIF	FMI					1150.92	2087.88																Tingay, M., Müller, B., Reinecker, J., and Heidbach, O., 2006, State and origin of the present-day stress field in sedimentary basins: New results from the World Stress Map Project: Golden Rocks 2006, The 41st U.S. Symposium on Rock Mechanics, p. 14, https://www.onepetro.org/conference-paper/ARMA-06-1049.	Additional data added by Lund Snee & Zoback (2018, The Leading Edge)
RC89	32.75	-104.59	170				D+	DIF	FMI					1148.18	1999.49																Tingay, M., Müller, B., Reinecker, J., and Heidbach, O., 2006, State and origin of the present-day stress field in sedimentary basins: New results from the World Stress Map Project: Golden Rocks 2006, The 41st U.S. Symposium on Rock Mechanics, p. 14, https://www.onepetro.org/conference-paper/ARMA-06-1049.	Additional data added by Lund Snee & Zoback (2018, The Leading Edge)
RC9	31.03	-101.68	115				D+	DIF	FMI					2367.38	2930.04																Tingay, M., Müller, B., Reinecker, J., and Heidbach, O., 2006, State and origin of the present-day stress field in sedimentary basins: New results from the World Stress Map Project: Golden Rocks 2006, The 41st U.S. Symposium on Rock Mechanics, p. 14, https://www.onepetro.org/conference-paper/ARMA-06-1049.	Additional data added by Lund Snee & Zoback (2018, The Leading Edge)
RC91	32.75	-104.6	145				D+	DIF	FMI					1883.05	1915.67																Tingay, M., Müller, B., Reinecker, J., and Heidbach, O., 2006, State and origin of the present-day stress field in sedimentary basins: New results from the World Stress Map Project: Golden Rocks 2006, The 41st U.S. Symposium on Rock Mechanics, p. 14, https://www.onepetro.org/conference-paper/ARMA-06-1049.	Additional data added by Lund Snee & Zoback (2018, The Leading Edge)
RC92	32.76	-104.6	165				D+	DIF	FMI					1170.13	1959.86																Tingay, M., Müller, B., Reinecker, J., and Heidbach, O., 2006, State and origin of the present-day stress field in sedimentary basins: New results from the World Stress Map Project: Golden Rocks 2006, The 41st U.S. Symposium on Rock Mechanics, p. 14, https://www.onepetro.org/conference-paper/ARMA-06-1049.	Additional data added by Lund Snee & Zoback (2018, The Leading Edge)
RC93	32.76	-104.59	170				D+	DIF	FMI					1142.39	1974.8																Tingay, M., Müller, B., Reinecker, J., and Heidbach, O., 2006, State and origin of the present-day stress field in sedimentary basins: New results from the World Stress Map Project: Golden Rocks 2006, The 41st U.S. Symposium on Rock Mechanics, p. 14, https://www.onepetro.org/conference-paper/ARMA-06-1049.	Additional data added by Lund Snee & Zoback (2018, The Leading Edge)
RC94	32.76	-104.58	170				D+	DIF	FMI					1741.02	2019																Tingay, M., Müller, B., Reinecker, J., and Heidbach, O., 2006, State and origin of the present-day stress field in sedimentary basins: New results from the World Stress Map Project: Golden Rocks 2006, The 41st U.S. Symposium on Rock Mechanics, p. 14, https://www.onepetro.org/conference-paper/ARMA-06-1049.	Additional data added by Lund Snee & Zoback (2018, The Leading Edge)
RC95	32.76	-103.56	85				D+	DIF	FMI					1463.04	1623.06																Tingay, M., Müller, B., Reinecker, J., and Heidbach, O., 2006, State and origin of the present-day stress field in sedimentary basins: New results from the World Stress Map Project: Golden Rocks 2006, The 41st U.S. Symposium on Rock Mechanics, p. 14, https://www.onepetro.org/conference-paper/ARMA-06-1049.	Additional data added by Lund Snee & Zoback (2018, The Leading Edge)
RC96	32.76	-103.56	60				D+	DIF	FMI					1577.34	2011.68																Tingay, M., Müller, B., Reinecker, J., and Heidbach, O., 2006, State and origin of the present-day stress field in sedimentary basins: New results from the World Stress Map Project: Golden Rocks 2006, The 41st U.S. Symposium on Rock Mechanics, p. 14, https://www.onepetro.org/conference-paper/ARMA-06-1049.	Additional data added by Lund Snee & Zoback (2018, The Leading Edge)
RC98	32.76	-103.56	75				D+	DIF	FMI					1232.61	1607.82																Tingay, M., Müller, B., Reinecker, J., and Heidbach, O., 2006, State and origin of the present-day stress field in sedimentary basins: New results from the World Stress Map Project: Golden Rocks 2006, The 41st U.S. Symposium on Rock Mechanics, p. 14, https://www.onepetro.org/conference-paper/ARMA-06-1049.	Additional data added by Lund Snee & Zoback (2018, The Leading Edge)
RC99	32.76	-103.92	0				D+	DIF	FMI					2041.55	2594.46																Tingay, M., Müller, B., Reinecker, J., and Heidbach, O., 2006, State and origin of the present-day stress field in sedimentary basins: New results from the World Stress Map Project: Golden Rocks 2006, The 41st U.S. Symposium on Rock Mechanics, p. 14, https://www.onepetro.org/conference-paper/ARMA-06-1049.	Additional data added by Lund Snee & Zoback (2018, The Leading Edge)

## Sheet: SD2 SHmax from literature
Supplementary Data 2: SHmax orientations compiled from the literature or modified from the World Stress Map
ID	SITE	LAT	LON	AZI	TYPE	DEPTH	QUALITY	REGIME	LOCALITY	COUNTRY	DATE	TIME	NUMBER	SD	METHOD	S1AZ	S1PL	S2AZ	S2PL	S3AZ	S3PL	MAG_INT_S1	SLOPES1	MAG_INT_S2	SLOPES2	MAG_INT_S3	SLOPES3	PORE_MAGIN	PORE_SLOPE	MAG_TYPE	EQ_MAG	MOM	MOM_EXP	EQ_AVG	TOT_LEN	SD_WEIGHT	SAMP_INT	TOP	BOT	NO_MAG_VEN	YOUNG	POISSON	ROCK	AGE	RATIO	DIPAZ	DIP	REF1	REF2
R5	Wind River Basin	43.38	-108.23	117	BO	1.548	A			United States	20100402		11	10	FMI																																	Thompson, R.C., 2015, Post-Laramide, Collapse-Related Fracturing and Associated Production; Wind River Basin, Wyoming: Rocky Mountain Geology, v. 52, p. 27–46.	this study
Newberry	Newberry NWG 55-29	43.73	-121.32	2.3	BO	2.25552	B	NF	Newberry geothermal field	United States	20111001		350	17.3	FMI																							1965.96	2606.04									Davatzes, N.C., & Hickman, S.H., 2011, Preliminary analysis of stress in the Newberry EGS well NWG 55-29. GRC Transactions 35, 323–332.	this study
FD7	Wind River Basin	43.17	-107.64	120	BO	2.43	C			United States	20100402		81	21	FMI																																	Thompson, R.C., 2015, Post-Laramide, Collapse-Related Fracturing and Associated Production; Wind River Basin, Wyoming: Rocky Mountain Geology, v. 52, p. 27–46.	this study
MH2	Mountain Home area borehole MH-2	43.07	-115.89	47.0512	BO	1.43492	C	NF/SS	Snake River Plain, ID	United States	20121101		49	14.5694	BHTV																							1.28895	1.59593									Kessler, J.A., Bradbury, K.K., Evans, J.P., Pulsipher, M.A., Schmitt, D.R., Shervais, J.W., Rowe, F.E., and Varriale, J., 2017, Geology and in situ stress of the MH-2 borehole, Idaho, USA: Insights into western Snake River Plain structure from geothermal exploration drilling: Lithosphere, v. 9, p. 476–498, doi: 10.1130/L609.1.	this study
wsm00879	OK4	35.3	-99.88	148	BO	3.75	D	U	Guenzel#1	United States			5	22																					113	N		3644	3863									DARTXX1987	DARTXX1989
wsm01212	TX33	35.37	-102.31	58	BO	2.07	D	U	Neptune#1	United States			8	25																					56	N		1933	2214									DARTXX1987	DARTXX1989
FR1	Wind River Basin	43.13	-108	116	BO	1.865	D			United States	20100402		31	36	FMI																																	Thompson, R.C., 2015, Post-Laramide, Collapse-Related Fracturing and Associated Production; Wind River Basin, Wyoming: Rocky Mountain Geology, v. 52, p. 27–46.	this study
CG1	Wind River Basin	42.92	-107.69	116	DIF	1.206	A			United States	20100402		13	9	FMI																																	Thompson, R.C., 2015, Post-Laramide, Collapse-Related Fracturing and Associated Production; Wind River Basin, Wyoming: Rocky Mountain Geology, v. 52, p. 27–46.	this study
FD1	Wind River Basin	43.2	-107.54	123	DIF	2.245	A			United States	20100402		17	12	FMI																																	Thompson, R.C., 2015, Post-Laramide, Collapse-Related Fracturing and Associated Production; Wind River Basin, Wyoming: Rocky Mountain Geology, v. 52, p. 27–46.	this study
FD9	Wind River Basin	43.16	-107.57	123	DIF	2.212	A			United States	20100402		75	9	FMI																																	Thompson, R.C., 2015, Post-Laramide, Collapse-Related Fracturing and Associated Production; Wind River Basin, Wyoming: Rocky Mountain Geology, v. 52, p. 27–46.	this study
FD16	Wind River Basin	43.16	-107.58	135	DIF	2.91	A			United States	20100402		167	9	FMI																																	Thompson, R.C., 2015, Post-Laramide, Collapse-Related Fracturing and Associated Production; Wind River Basin, Wyoming: Rocky Mountain Geology, v. 52, p. 27–46.	this study
FD17	Wind River Basin	43.16	-107.55	136	DIF	2.148	A			United States	20100402		195	11	FMI																																	Thompson, R.C., 2015, Post-Laramide, Collapse-Related Fracturing and Associated Production; Wind River Basin, Wyoming: Rocky Mountain Geology, v. 52, p. 27–46.	this study
FD20	Wind River Basin	43.16	-107.52	131	DIF	2.661	A			United States	20100402		121	11	FMI																																	Thompson, R.C., 2015, Post-Laramide, Collapse-Related Fracturing and Associated Production; Wind River Basin, Wyoming: Rocky Mountain Geology, v. 52, p. 27–46.	this study
R1	Wind River Basin	43.22	-108.25	114	DIF	3.409	A			United States	20100402		161	11	FMI																																	Thompson, R.C., 2015, Post-Laramide, Collapse-Related Fracturing and Associated Production; Wind River Basin, Wyoming: Rocky Mountain Geology, v. 52, p. 27–46.	this study
Gader Alalli	MWV Rupert #2	38.21	-80.57	56.26	DIF	2.298	B	SS/RF	Marcellus	United States	20170703		75	11.4	FMI																																	﻿Alalli, A.A., and Zoback, M.D., 2018, Microseismic evidence for horizontal hydraulic fractures in the Marcellus Shale, southeastern West Virginia: The Leading Edge, v. 37, p. 356–361, doi:10.1190/tle37050356.1.
Hiroki Sone thesis	Barnett-3	33	-97.4	20	DIF	2.56	B	SS		United States			>100		FMI															ISIP								2164.08	2727.96									Sone, H. (2012). Mechanical properties of shale gas reservoir rocks and its relation to the in-situ stress variation observed in shale gas reservoirs. Stanford University.
Shaochuan Xu	Mayer #4901	31.14	-101.19	79	DIF	2.36	B	NF/SS		United States	20150501		131	18	FMI								24.8827		23.2766		15.8344		9.27444	ISIP					262			1707	3017									Xu, S., and Zoback, M.D. 2015. Analysis of stress variations with depth in the Permian Basin Spraberry/Dean/Wolfcamp Shale. American Rock Mechanics Association 15-189.
Desert Peak 23-1	Desert Peak geothermal	39.76	-118.93	27	DIF	2.4384	B		Well DP 23-1	United States	20040126		170	18	FMI																							1828.8	2727.66									Robertson-Tait, A., Lutz, S.J., Sheridan, J., and Morris, C.L., 2004, Selection of an interval for massive hydraulic stimulation in well DP 23-1 Desert Peak East EGS Project, Nevada: Proceedings of the Twenty-Ninth Worksho on Geothermal Reservoir Engineering, Stanford University, v. 29, p. 216–221.	this study
Desert Peak 27-15	Desert Peak geothermal	39.77	-118.94	24	DIF	1.3259	B	NF	Well DP 27-15	United States	20090209		51	17	BHTV																							975.36	1691.64									Davatzes, N.C., and Hickman, S.H., 2009, FRACTURES, STRESS AND FLUID FLOW PRIOR TO STIMULATION OF WELL 27-15, DESERT PEAK, NEVADA, EGS PROJECT: PROCEEDINGS, Thirty-Fourth Workshop on Geothermal Reservoir Engineering, p. 1–11.	this study
FD2	Wind River Basin	43.19	-107.55	121	DIF	2.018	B			United States	20100402		34	13	FMI																																	Thompson, R.C., 2015, Post-Laramide, Collapse-Related Fracturing and Associated Production; Wind River Basin, Wyoming: Rocky Mountain Geology, v. 52, p. 27–46.	this study
FD5	Wind River Basin	43.17	-107.6	134	DIF	2.295	B			United States	20100402		174	14	FMI																																	Thompson, R.C., 2015, Post-Laramide, Collapse-Related Fracturing and Associated Production; Wind River Basin, Wyoming: Rocky Mountain Geology, v. 52, p. 27–46.	this study
FD6	Wind River Basin	43.17	-107.65	131	DIF	2.738	B			United States	20100402		898	14	FMI																																	Thompson, R.C., 2015, Post-Laramide, Collapse-Related Fracturing and Associated Production; Wind River Basin, Wyoming: Rocky Mountain Geology, v. 52, p. 27–46.	this study
FD8	Wind River Basin	43.18	-107.52	125	DIF	2.013	B			United States	20100402		129	16	FMI																																	Thompson, R.C., 2015, Post-Laramide, Collapse-Related Fracturing and Associated Production; Wind River Basin, Wyoming: Rocky Mountain Geology, v. 52, p. 27–46.	this study
FD10	Wind River Basin	43.16	-107.51	138	DIF	2.308	B			United States	20100402		165	16	FMI																																	Thompson, R.C., 2015, Post-Laramide, Collapse-Related Fracturing and Associated Production; Wind River Basin, Wyoming: Rocky Mountain Geology, v. 52, p. 27–46.	this study
FD11	Wind River Basin	43.16	-107.49	142	DIF	2.248	B			United States	20100402		139	14	FMI																																	Thompson, R.C., 2015, Post-Laramide, Collapse-Related Fracturing and Associated Production; Wind River Basin, Wyoming: Rocky Mountain Geology, v. 52, p. 27–46.	this study
FD14	Wind River Basin	43.17	-107.48	136	DIF	2.659	B			United States	20100402		155	19	FMI																																	Thompson, R.C., 2015, Post-Laramide, Collapse-Related Fracturing and Associated Production; Wind River Basin, Wyoming: Rocky Mountain Geology, v. 52, p. 27–46.	this study
FD15	Wind River Basin	43.16	-107.46	142	DIF	1.475	B			United States	20100402		267	18	FMI																																	Thompson, R.C., 2015, Post-Laramide, Collapse-Related Fracturing and Associated Production; Wind River Basin, Wyoming: Rocky Mountain Geology, v. 52, p. 27–46.	this study
FD18	Wind River Basin	43.17	-107.6	133	DIF	2.952	B			United States	20100402		226	17	FMI																																	Thompson, R.C., 2015, Post-Laramide, Collapse-Related Fracturing and Associated Production; Wind River Basin, Wyoming: Rocky Mountain Geology, v. 52, p. 27–46.	this study
FD19	Wind River Basin	43.17	-107.5	120	DIF	3.292	B			United States	20100402		27	16	FMI																																	Thompson, R.C., 2015, Post-Laramide, Collapse-Related Fracturing and Associated Production; Wind River Basin, Wyoming: Rocky Mountain Geology, v. 52, p. 27–46.	this study
FD22	Wind River Basin	43.18	-107.66	136	DIF	2.286	B			United States	20100402		290	18	FMI																																	Thompson, R.C., 2015, Post-Laramide, Collapse-Related Fracturing and Associated Production; Wind River Basin, Wyoming: Rocky Mountain Geology, v. 52, p. 27–46.	this study
FD23	Wind River Basin	43.17	-107.45	130	DIF	2.279	B			United States	20100402		28	10	FMI																																	Thompson, R.C., 2015, Post-Laramide, Collapse-Related Fracturing and Associated Production; Wind River Basin, Wyoming: Rocky Mountain Geology, v. 52, p. 27–46.	this study
FR2	Wind River Basin	43.13	-108	121	DIF	2.272	B			United States	20100402		169	16	FMI																																	Thompson, R.C., 2015, Post-Laramide, Collapse-Related Fracturing and Associated Production; Wind River Basin, Wyoming: Rocky Mountain Geology, v. 52, p. 27–46.	this study
FR4	Wind River Basin	43.09	-108.01	126	DIF	1.509	B			United States	20100402		255	13	FMI																																	Thompson, R.C., 2015, Post-Laramide, Collapse-Related Fracturing and Associated Production; Wind River Basin, Wyoming: Rocky Mountain Geology, v. 52, p. 27–46.	this study
OD1	Wind River Basin	43.19	-107.9	119	DIF	1.917	B			United States	20100402		211	14	FMI																																	Thompson, R.C., 2015, Post-Laramide, Collapse-Related Fracturing and Associated Production; Wind River Basin, Wyoming: Rocky Mountain Geology, v. 52, p. 27–46.	this study
OD2	Wind River Basin	43.19	-107.87	101	DIF	4.136	B			United States	20100402		18	13	FMI																																	Thompson, R.C., 2015, Post-Laramide, Collapse-Related Fracturing and Associated Production; Wind River Basin, Wyoming: Rocky Mountain Geology, v. 52, p. 27–46.	this study
R2	Wind River Basin	43.24	-108.49	107	DIF	2.208	B			United States	20100402		372	15	FMI																																	Thompson, R.C., 2015, Post-Laramide, Collapse-Related Fracturing and Associated Production; Wind River Basin, Wyoming: Rocky Mountain Geology, v. 52, p. 27–46.	this study
R3	Wind River Basin	43.07	-108.2	142	DIF	3.521	B			United States	20100402		104	17	FMI																																	Thompson, R.C., 2015, Post-Laramide, Collapse-Related Fracturing and Associated Production; Wind River Basin, Wyoming: Rocky Mountain Geology, v. 52, p. 27–46.	this study
R4	Wind River Basin	43.42	-108.51	113	DIF	4.637	B			United States	20100402		24	15	FMI																																	Thompson, R.C., 2015, Post-Laramide, Collapse-Related Fracturing and Associated Production; Wind River Basin, Wyoming: Rocky Mountain Geology, v. 52, p. 27–46.	this study
CVX1	Permian Basin	32.67	-103.8	39	DIF		C		Permian	United States	20170920		5	15	FMI																																	Lund Snee, J.-E., and Zoback, M.D., 2018, State of stress in the Permian Basin, Texas and New Mexico: Implications for induced seismicity: The Leading Edge, p. 810–819, doi:10.1190/tle37020127.1.	Forand, D., Heesakkers, V., Schwartz, K., Tx, H., and States, U., 2017, Constraints on natural fracture and in-situ stress trends of unconventional reservoirs in the Permian Basin , USA: Unconventional Resources Technology Conference (URTeC), doi: 10.15530/-urtec-2017-2669208.
CVX11	Permian Basin	32.04	-103.42	79	DIF		C		Permian	United States	20170920		5	10	FMI																																	Lund Snee, J.-E., and Zoback, M.D., 2018, State of stress in the Permian Basin, Texas and New Mexico: Implications for induced seismicity: The Leading Edge, p. 810–819, doi:10.1190/tle37020127.1.	Forand, D., Heesakkers, V., Schwartz, K., Tx, H., and States, U., 2017, Constraints on natural fracture and in-situ stress trends of unconventional reservoirs in the Permian Basin , USA: Unconventional Resources Technology Conference (URTeC), doi: 10.15530/-urtec-2017-2669208.
CVX12	Permian Basin	31.99	-103.55	82	DIF		C		Permian	United States	20170920		6	10	FMI																																	Lund Snee, J.-E., and Zoback, M.D., 2018, State of stress in the Permian Basin, Texas and New Mexico: Implications for induced seismicity: The Leading Edge, p. 810–819, doi:10.1190/tle37020127.1.	Forand, D., Heesakkers, V., Schwartz, K., Tx, H., and States, U., 2017, Constraints on natural fracture and in-situ stress trends of unconventional reservoirs in the Permian Basin , USA: Unconventional Resources Technology Conference (URTeC), doi: 10.15530/-urtec-2017-2669208.
CVX15	Permian Basin	31.6	-103.87	91	DIF		C		Permian	United States	20170920		4	12	FMI																																	Lund Snee, J.-E., and Zoback, M.D., 2018, State of stress in the Permian Basin, Texas and New Mexico: Implications for induced seismicity: The Leading Edge, p. 810–819, doi:10.1190/tle37020127.1.	Forand, D., Heesakkers, V., Schwartz, K., Tx, H., and States, U., 2017, Constraints on natural fracture and in-situ stress trends of unconventional reservoirs in the Permian Basin , USA: Unconventional Resources Technology Conference (URTeC), doi: 10.15530/-urtec-2017-2669208.
CVX17	Permian Basin	31.82	-103.35	88	DIF		C		Permian	United States	20170920		6	12	FMI																																	Lund Snee, J.-E., and Zoback, M.D., 2018, State of stress in the Permian Basin, Texas and New Mexico: Implications for induced seismicity: The Leading Edge, p. 810–819, doi:10.1190/tle37020127.1.	Forand, D., Heesakkers, V., Schwartz, K., Tx, H., and States, U., 2017, Constraints on natural fracture and in-situ stress trends of unconventional reservoirs in the Permian Basin , USA: Unconventional Resources Technology Conference (URTeC), doi: 10.15530/-urtec-2017-2669208.
CVX18	Permian Basin	31.55	-103.56	113	DIF		C		Permian	United States	20170920		6	15	FMI																																	Lund Snee, J.-E., and Zoback, M.D., 2018, State of stress in the Permian Basin, Texas and New Mexico: Implications for induced seismicity: The Leading Edge, p. 810–819, doi:10.1190/tle37020127.1.	Forand, D., Heesakkers, V., Schwartz, K., Tx, H., and States, U., 2017, Constraints on natural fracture and in-situ stress trends of unconventional reservoirs in the Permian Basin , USA: Unconventional Resources Technology Conference (URTeC), doi: 10.15530/-urtec-2017-2669208.
CVX19	Permian Basin	31.38	-103.72	134	DIF		C		Permian	United States	20170920		7	12	FMI																																	Lund Snee, J.-E., and Zoback, M.D., 2018, State of stress in the Permian Basin, Texas and New Mexico: Implications for induced seismicity: The Leading Edge, p. 810–819, doi:10.1190/tle37020127.1.	Forand, D., Heesakkers, V., Schwartz, K., Tx, H., and States, U., 2017, Constraints on natural fracture and in-situ stress trends of unconventional reservoirs in the Permian Basin , USA: Unconventional Resources Technology Conference (URTeC), doi: 10.15530/-urtec-2017-2669208.
CVX2	Permian Basin	32.21	-104.35	31	DIF		C		Permian	United States	20170920		5	18	FMI																																	Lund Snee, J.-E., and Zoback, M.D., 2018, State of stress in the Permian Basin, Texas and New Mexico: Implications for induced seismicity: The Leading Edge, p. 810–819, doi:10.1190/tle37020127.1.	Forand, D., Heesakkers, V., Schwartz, K., Tx, H., and States, U., 2017, Constraints on natural fracture and in-situ stress trends of unconventional reservoirs in the Permian Basin , USA: Unconventional Resources Technology Conference (URTeC), doi: 10.15530/-urtec-2017-2669208.
CVX20	Permian Basin	31.24	-103.83	108	DIF		C		Permian	United States	20170920		5	10	FMI																																	Lund Snee, J.-E., and Zoback, M.D., 2018, State of stress in the Permian Basin, Texas and New Mexico: Implications for induced seismicity: The Leading Edge, p. 810–819, doi:10.1190/tle37020127.1.	Forand, D., Heesakkers, V., Schwartz, K., Tx, H., and States, U., 2017, Constraints on natural fracture and in-situ stress trends of unconventional reservoirs in the Permian Basin , USA: Unconventional Resources Technology Conference (URTeC), doi: 10.15530/-urtec-2017-2669208.
CVX21	Permian Basin	31.28	-103.5	139	DIF		C		Permian	United States	20170920		9	18	FMI																																	Lund Snee, J.-E., and Zoback, M.D., 2018, State of stress in the Permian Basin, Texas and New Mexico: Implications for induced seismicity: The Leading Edge, p. 810–819, doi:10.1190/tle37020127.1.	Forand, D., Heesakkers, V., Schwartz, K., Tx, H., and States, U., 2017, Constraints on natural fracture and in-situ stress trends of unconventional reservoirs in the Permian Basin , USA: Unconventional Resources Technology Conference (URTeC), doi: 10.15530/-urtec-2017-2669208.
CVX22	Permian Basin	31.26	-103.36	127	DIF		C		Permian	United States	20170920		8	18	FMI																																	Lund Snee, J.-E., and Zoback, M.D., 2018, State of stress in the Permian Basin, Texas and New Mexico: Implications for induced seismicity: The Leading Edge, p. 810–819, doi:10.1190/tle37020127.1.	Forand, D., Heesakkers, V., Schwartz, K., Tx, H., and States, U., 2017, Constraints on natural fracture and in-situ stress trends of unconventional reservoirs in the Permian Basin , USA: Unconventional Resources Technology Conference (URTeC), doi: 10.15530/-urtec-2017-2669208.
CVX25	Permian Basin	31.11	-103.28	134	DIF		C		Permian	United States	20170920		15	18	FMI																																	Lund Snee, J.-E., and Zoback, M.D., 2018, State of stress in the Permian Basin, Texas and New Mexico: Implications for induced seismicity: The Leading Edge, p. 810–819, doi:10.1190/tle37020127.1.	Forand, D., Heesakkers, V., Schwartz, K., Tx, H., and States, U., 2017, Constraints on natural fracture and in-situ stress trends of unconventional reservoirs in the Permian Basin , USA: Unconventional Resources Technology Conference (URTeC), doi: 10.15530/-urtec-2017-2669208.
CVX28	Permian Basin	32.24	-102.21	89	DIF		C		Permian	United States	20170920		14	15	FMI																																	Lund Snee, J.-E., and Zoback, M.D., 2018, State of stress in the Permian Basin, Texas and New Mexico: Implications for induced seismicity: The Leading Edge, p. 810–819, doi:10.1190/tle37020127.1.	Forand, D., Heesakkers, V., Schwartz, K., Tx, H., and States, U., 2017, Constraints on natural fracture and in-situ stress trends of unconventional reservoirs in the Permian Basin , USA: Unconventional Resources Technology Conference (URTeC), doi: 10.15530/-urtec-2017-2669208.
CVX29	Permian Basin	32.23	-102.16	80	DIF		C		Permian	United States	20170920		5	12	FMI																																	Lund Snee, J.-E., and Zoback, M.D., 2018, State of stress in the Permian Basin, Texas and New Mexico: Implications for induced seismicity: The Leading Edge, p. 810–819, doi:10.1190/tle37020127.1.	Forand, D., Heesakkers, V., Schwartz, K., Tx, H., and States, U., 2017, Constraints on natural fracture and in-situ stress trends of unconventional reservoirs in the Permian Basin , USA: Unconventional Resources Technology Conference (URTeC), doi: 10.15530/-urtec-2017-2669208.
CVX3	Permian Basin	32.1	-104.21	47	DIF		C		Permian	United States	20170920		7	22	FMI																																	Lund Snee, J.-E., and Zoback, M.D., 2018, State of stress in the Permian Basin, Texas and New Mexico: Implications for induced seismicity: The Leading Edge, p. 810–819, doi:10.1190/tle37020127.1.	Forand, D., Heesakkers, V., Schwartz, K., Tx, H., and States, U., 2017, Constraints on natural fracture and in-situ stress trends of unconventional reservoirs in the Permian Basin , USA: Unconventional Resources Technology Conference (URTeC), doi: 10.15530/-urtec-2017-2669208.
CVX30	Permian Basin	31.88	-102.06	88	DIF		C		Permian	United States	20170920		60	12	FMI																																	Lund Snee, J.-E., and Zoback, M.D., 2018, State of stress in the Permian Basin, Texas and New Mexico: Implications for induced seismicity: The Leading Edge, p. 810–819, doi:10.1190/tle37020127.1.	Forand, D., Heesakkers, V., Schwartz, K., Tx, H., and States, U., 2017, Constraints on natural fracture and in-situ stress trends of unconventional reservoirs in the Permian Basin , USA: Unconventional Resources Technology Conference (URTeC), doi: 10.15530/-urtec-2017-2669208.
CVX31	Permian Basin	31.73	-102.23	85	DIF		C		Permian	United States	20170920		64	18	FMI																																	Lund Snee, J.-E., and Zoback, M.D., 2018, State of stress in the Permian Basin, Texas and New Mexico: Implications for induced seismicity: The Leading Edge, p. 810–819, doi:10.1190/tle37020127.1.	Forand, D., Heesakkers, V., Schwartz, K., Tx, H., and States, U., 2017, Constraints on natural fracture and in-situ stress trends of unconventional reservoirs in the Permian Basin , USA: Unconventional Resources Technology Conference (URTeC), doi: 10.15530/-urtec-2017-2669208.
CVX32	Permian Basin	32.04	-101.48	78	DIF		C		Permian	United States	20170920		15	12	FMI																																	Lund Snee, J.-E., and Zoback, M.D., 2018, State of stress in the Permian Basin, Texas and New Mexico: Implications for induced seismicity: The Leading Edge, p. 810–819, doi:10.1190/tle37020127.1.	Forand, D., Heesakkers, V., Schwartz, K., Tx, H., and States, U., 2017, Constraints on natural fracture and in-situ stress trends of unconventional reservoirs in the Permian Basin , USA: Unconventional Resources Technology Conference (URTeC), doi: 10.15530/-urtec-2017-2669208.
CVX33	Permian Basin	32.02	-101.37	76	DIF		C		Permian	United States	20170920		6	12	FMI																																	Lund Snee, J.-E., and Zoback, M.D., 2018, State of stress in the Permian Basin, Texas and New Mexico: Implications for induced seismicity: The Leading Edge, p. 810–819, doi:10.1190/tle37020127.1.	Forand, D., Heesakkers, V., Schwartz, K., Tx, H., and States, U., 2017, Constraints on natural fracture and in-situ stress trends of unconventional reservoirs in the Permian Basin , USA: Unconventional Resources Technology Conference (URTeC), doi: 10.15530/-urtec-2017-2669208.
CVX34	Permian Basin	31.8	-101.48	74	DIF		C		Permian	United States	20170920		11	25	FMI																																	Lund Snee, J.-E., and Zoback, M.D., 2018, State of stress in the Permian Basin, Texas and New Mexico: Implications for induced seismicity: The Leading Edge, p. 810–819, doi:10.1190/tle37020127.1.	Forand, D., Heesakkers, V., Schwartz, K., Tx, H., and States, U., 2017, Constraints on natural fracture and in-situ stress trends of unconventional reservoirs in the Permian Basin , USA: Unconventional Resources Technology Conference (URTeC), doi: 10.15530/-urtec-2017-2669208.
CVX35	Permian Basin	31.76	-101.33	72	DIF		C		Permian	United States	20170920		14	30	FMI																																	Lund Snee, J.-E., and Zoback, M.D., 2018, State of stress in the Permian Basin, Texas and New Mexico: Implications for induced seismicity: The Leading Edge, p. 810–819, doi:10.1190/tle37020127.1.	Forand, D., Heesakkers, V., Schwartz, K., Tx, H., and States, U., 2017, Constraints on natural fracture and in-situ stress trends of unconventional reservoirs in the Permian Basin , USA: Unconventional Resources Technology Conference (URTeC), doi: 10.15530/-urtec-2017-2669208.
CVX36	Permian Basin	31.39	-102.04	103	DIF		C		Permian	United States	20170920		5	12	FMI																																	Lund Snee, J.-E., and Zoback, M.D., 2018, State of stress in the Permian Basin, Texas and New Mexico: Implications for induced seismicity: The Leading Edge, p. 810–819, doi:10.1190/tle37020127.1.	Forand, D., Heesakkers, V., Schwartz, K., Tx, H., and States, U., 2017, Constraints on natural fracture and in-situ stress trends of unconventional reservoirs in the Permian Basin , USA: Unconventional Resources Technology Conference (URTeC), doi: 10.15530/-urtec-2017-2669208.
CVX37	Permian Basin	31.11	-101.68	99	DIF		C		Permian	United States	20170920		9	20	FMI																																	Lund Snee, J.-E., and Zoback, M.D., 2018, State of stress in the Permian Basin, Texas and New Mexico: Implications for induced seismicity: The Leading Edge, p. 810–819, doi:10.1190/tle37020127.1.	Forand, D., Heesakkers, V., Schwartz, K., Tx, H., and States, U., 2017, Constraints on natural fracture and in-situ stress trends of unconventional reservoirs in the Permian Basin , USA: Unconventional Resources Technology Conference (URTeC), doi: 10.15530/-urtec-2017-2669208.
CVX4	Permian Basin	32.28	-103.44	60	DIF		C		Permian	United States	20170920		10	10	FMI																																	Lund Snee, J.-E., and Zoback, M.D., 2018, State of stress in the Permian Basin, Texas and New Mexico: Implications for induced seismicity: The Leading Edge, p. 810–819, doi:10.1190/tle37020127.1.	Forand, D., Heesakkers, V., Schwartz, K., Tx, H., and States, U., 2017, Constraints on natural fracture and in-situ stress trends of unconventional reservoirs in the Permian Basin , USA: Unconventional Resources Technology Conference (URTeC), doi: 10.15530/-urtec-2017-2669208.
CVX5	Permian Basin	32.04	-104.05	46	DIF		C		Permian	United States	20170920		9	25	FMI																																	Lund Snee, J.-E., and Zoback, M.D., 2018, State of stress in the Permian Basin, Texas and New Mexico: Implications for induced seismicity: The Leading Edge, p. 810–819, doi:10.1190/tle37020127.1.	Forand, D., Heesakkers, V., Schwartz, K., Tx, H., and States, U., 2017, Constraints on natural fracture and in-situ stress trends of unconventional reservoirs in the Permian Basin , USA: Unconventional Resources Technology Conference (URTeC), doi: 10.15530/-urtec-2017-2669208.
CVX6	Permian Basin	31.91	-104.14	49	DIF		C		Permian	United States	20170920		5	12	FMI																																	Lund Snee, J.-E., and Zoback, M.D., 2018, State of stress in the Permian Basin, Texas and New Mexico: Implications for induced seismicity: The Leading Edge, p. 810–819, doi:10.1190/tle37020127.1.	Forand, D., Heesakkers, V., Schwartz, K., Tx, H., and States, U., 2017, Constraints on natural fracture and in-situ stress trends of unconventional reservoirs in the Permian Basin , USA: Unconventional Resources Technology Conference (URTeC), doi: 10.15530/-urtec-2017-2669208.
CVX7	Permian Basin	31.81	-104.32	83	DIF		C		Permian	United States	20170920		6	20	FMI																																	Lund Snee, J.-E., and Zoback, M.D., 2018, State of stress in the Permian Basin, Texas and New Mexico: Implications for induced seismicity: The Leading Edge, p. 810–819, doi:10.1190/tle37020127.1.	Forand, D., Heesakkers, V., Schwartz, K., Tx, H., and States, U., 2017, Constraints on natural fracture and in-situ stress trends of unconventional reservoirs in the Permian Basin , USA: Unconventional Resources Technology Conference (URTeC), doi: 10.15530/-urtec-2017-2669208.
CVX8	Permian Basin	32.12	-103.87	63	DIF		C		Permian	United States	20170920		9	20	FMI																																	Lund Snee, J.-E., and Zoback, M.D., 2018, State of stress in the Permian Basin, Texas and New Mexico: Implications for induced seismicity: The Leading Edge, p. 810–819, doi:10.1190/tle37020127.1.	Forand, D., Heesakkers, V., Schwartz, K., Tx, H., and States, U., 2017, Constraints on natural fracture and in-situ stress trends of unconventional reservoirs in the Permian Basin , USA: Unconventional Resources Technology Conference (URTeC), doi: 10.15530/-urtec-2017-2669208.
Rob Heller thesis	Barnett-2 TW1	33.27	-97.29	20	DIF	2.68	C	NF		United States					FMI								23.9778		16.0606		15.3781		11.3103	ISIP																		Heller, R. J. (2013). Multiscale investigation of fluid transport in gas shales. Stanford University. Retrieved from http://purl.stanford.edu/py312zc9746
Sturm & Gomez 2009	Williston Basin	48.29	-102.83	47.8	DIF	3.10896	C		BeaverLodgeBakken	United States	20090828		200	8.73	FMI																																	Sturm, S.D., and Gomez, E., 2009, Role of natural fracturing in production from the Bakken Formation, Williston basin North Dakota, in AAPG Annual Convention and Exhibition, Denver, Colorado, v. 50199, p. #50199.
FD4	Wind River Basin	43.19	-107.5	123	DIF	3.422	C			United States	20100402		50	10	FMI																																	Thompson, R.C., 2015, Post-Laramide, Collapse-Related Fracturing and Associated Production; Wind River Basin, Wyoming: Rocky Mountain Geology, v. 52, p. 27–46.	this study
FD13	Wind River Basin	43.16	-107.6	138	DIF	2.185	C			United States	20100402		205	24	FMI																																	Thompson, R.C., 2015, Post-Laramide, Collapse-Related Fracturing and Associated Production; Wind River Basin, Wyoming: Rocky Mountain Geology, v. 52, p. 27–46.	this study
FD21	Wind River Basin	43.18	-107.53	117	DIF	2.522	C			United States	20100402		15	25	FMI																																	Thompson, R.C., 2015, Post-Laramide, Collapse-Related Fracturing and Associated Production; Wind River Basin, Wyoming: Rocky Mountain Geology, v. 52, p. 27–46.	this study
C. Dudley thesis	101CD	40.12	-104.74	115	DIF	2.29	D		Gobbler101CD	United States	20150101		91	22	FMI																							2283.87	2299.11									Lund Snee, J.-E., and Zoback, M.D., 2018, State of stress in the Permian Basin, Texas and New Mexico: Implications for induced seismicity: The Leading Edge, p. 810–819, doi:10.1190/tle37020127.1.	Dudley, C. 2015. Integrating horizontal borehole imagery and cluster analysis with microseismic data for Niobrara/Codell reservoir characterization, Wattenberg Field, Colorado, USA.
C. Dudley thesis	6N	40.12	-104.73	120	DIF	2.25	D		Wishbone6N	United States	20150101		41	18	FMI																							2239.06	2256.74									Lund Snee, J.-E., and Zoback, M.D., 2018, State of stress in the Permian Basin, Texas and New Mexico: Implications for induced seismicity: The Leading Edge, p. 810–819, doi:10.1190/tle37020127.1.	Dudley, C. 2015. Integrating horizontal borehole imagery and cluster analysis with microseismic data for Niobrara/Codell reservoir characterization, Wattenberg Field, Colorado, USA.
C. Dudley thesis	2N	40.12	-104.72	100	DIF	2.38	D		Wishbone2N	United States	20150101		54	15	FMI																							2370	2380									Lund Snee, J.-E., and Zoback, M.D., 2018, State of stress in the Permian Basin, Texas and New Mexico: Implications for induced seismicity: The Leading Edge, p. 810–819, doi:10.1190/tle37020127.1.	Dudley, C. 2015. Integrating horizontal borehole imagery and cluster analysis with microseismic data for Niobrara/Codell reservoir characterization, Wattenberg Field, Colorado, USA.
CVX10	Permian Basin	32.1	-103.28	93	DIF		D		Permian	United States	20170920		3	14	FMI																																	Lund Snee, J.-E., and Zoback, M.D., 2018, State of stress in the Permian Basin, Texas and New Mexico: Implications for induced seismicity: The Leading Edge, p. 810–819, doi:10.1190/tle37020127.1.	Forand, D., Heesakkers, V., Schwartz, K., Tx, H., and States, U., 2017, Constraints on natural fracture and in-situ stress trends of unconventional reservoirs in the Permian Basin , USA: Unconventional Resources Technology Conference (URTeC), doi: 10.15530/-urtec-2017-2669208.
CVX13	Permian Basin	31.84	-103.61	90	DIF		D		Permian	United States	20170920		1	10	FMI																																	Lund Snee, J.-E., and Zoback, M.D., 2018, State of stress in the Permian Basin, Texas and New Mexico: Implications for induced seismicity: The Leading Edge, p. 810–819, doi:10.1190/tle37020127.1.	Forand, D., Heesakkers, V., Schwartz, K., Tx, H., and States, U., 2017, Constraints on natural fracture and in-situ stress trends of unconventional reservoirs in the Permian Basin , USA: Unconventional Resources Technology Conference (URTeC), doi: 10.15530/-urtec-2017-2669208.
CVX14	Permian Basin	31.77	-103.77	110	DIF		D		Permian	United States	20170920		3	18	FMI																																	Lund Snee, J.-E., and Zoback, M.D., 2018, State of stress in the Permian Basin, Texas and New Mexico: Implications for induced seismicity: The Leading Edge, p. 810–819, doi:10.1190/tle37020127.1.	Forand, D., Heesakkers, V., Schwartz, K., Tx, H., and States, U., 2017, Constraints on natural fracture and in-situ stress trends of unconventional reservoirs in the Permian Basin , USA: Unconventional Resources Technology Conference (URTeC), doi: 10.15530/-urtec-2017-2669208.
CVX16	Permian Basin	31.77	-103.89	83	DIF		D		Permian	United States	20170920		3	15	FMI																																	Lund Snee, J.-E., and Zoback, M.D., 2018, State of stress in the Permian Basin, Texas and New Mexico: Implications for induced seismicity: The Leading Edge, p. 810–819, doi:10.1190/tle37020127.1.	Forand, D., Heesakkers, V., Schwartz, K., Tx, H., and States, U., 2017, Constraints on natural fracture and in-situ stress trends of unconventional reservoirs in the Permian Basin , USA: Unconventional Resources Technology Conference (URTeC), doi: 10.15530/-urtec-2017-2669208.
CVX23	Permian Basin	31.24	-103.22	130	DIF		D		Permian	United States	20170920		1	10	FMI																																	Lund Snee, J.-E., and Zoback, M.D., 2018, State of stress in the Permian Basin, Texas and New Mexico: Implications for induced seismicity: The Leading Edge, p. 810–819, doi:10.1190/tle37020127.1.	Forand, D., Heesakkers, V., Schwartz, K., Tx, H., and States, U., 2017, Constraints on natural fracture and in-situ stress trends of unconventional reservoirs in the Permian Basin , USA: Unconventional Resources Technology Conference (URTeC), doi: 10.15530/-urtec-2017-2669208.
CVX24	Permian Basin	31.39	-103.1	125	DIF		D		Permian	United States	20170920		1	10	FMI																																	Lund Snee, J.-E., and Zoback, M.D., 2018, State of stress in the Permian Basin, Texas and New Mexico: Implications for induced seismicity: The Leading Edge, p. 810–819, doi:10.1190/tle37020127.1.	Forand, D., Heesakkers, V., Schwartz, K., Tx, H., and States, U., 2017, Constraints on natural fracture and in-situ stress trends of unconventional reservoirs in the Permian Basin , USA: Unconventional Resources Technology Conference (URTeC), doi: 10.15530/-urtec-2017-2669208.
CVX26	Permian Basin	31.13	-103.06	137	DIF		D		Permian	United States	20170920		3	15	FMI																																	Lund Snee, J.-E., and Zoback, M.D., 2018, State of stress in the Permian Basin, Texas and New Mexico: Implications for induced seismicity: The Leading Edge, p. 810–819, doi:10.1190/tle37020127.1.	Forand, D., Heesakkers, V., Schwartz, K., Tx, H., and States, U., 2017, Constraints on natural fracture and in-situ stress trends of unconventional reservoirs in the Permian Basin , USA: Unconventional Resources Technology Conference (URTeC), doi: 10.15530/-urtec-2017-2669208.
CVX27	Permian Basin	31.03	-102.99	146	DIF		D		Permian	United States	20170920		3	15	FMI																																	Lund Snee, J.-E., and Zoback, M.D., 2018, State of stress in the Permian Basin, Texas and New Mexico: Implications for induced seismicity: The Leading Edge, p. 810–819, doi:10.1190/tle37020127.1.	Forand, D., Heesakkers, V., Schwartz, K., Tx, H., and States, U., 2017, Constraints on natural fracture and in-situ stress trends of unconventional reservoirs in the Permian Basin , USA: Unconventional Resources Technology Conference (URTeC), doi: 10.15530/-urtec-2017-2669208.
CVX9	Permian Basin	32.09	-103.75	70	DIF		D		Permian	United States	20170920		1	10	FMI																																	Lund Snee, J.-E., and Zoback, M.D., 2018, State of stress in the Permian Basin, Texas and New Mexico: Implications for induced seismicity: The Leading Edge, p. 810–819, doi:10.1190/tle37020127.1.	Forand, D., Heesakkers, V., Schwartz, K., Tx, H., and States, U., 2017, Constraints on natural fracture and in-situ stress trends of unconventional reservoirs in the Permian Basin , USA: Unconventional Resources Technology Conference (URTeC), doi: 10.15530/-urtec-2017-2669208.
Fan Timpson paper	SFE 2	31.82	-94.57	79	DIF		D	NF/SS		United States			4		FMI															BO modeling and XLOT								2949.85	3026.97									Fan, Z., Eichhubl, P., & Gale, J. F. W. (2016). Geomechanical analysis of fluid injection and seismic fault slip for the Mw 4.8 Timpson, Texas, earthquake sequence. Journal of Geophysical Research: Solid Earth, 121(4), 2798–2812. https://doi.org/10.1002/2016JB012821
Jon Vermylen thesis	Barnett-1 C 3H	32.39	-97.67	45	DIF	1.77	D	NF		United States					FMI								24.8827		16.513		14.7034		10.8579	ISIP																		Vermylen, J. (2011). Geomechanical studies of the Barnett shale, Texas, USA. Stanford University.
Patterson thesis	Clements #1H	32.52	-97.44	48	DIF		D		BarnettJohnsonCty	United States	20170627		25	10	FMI																																	Lund Snee, J.-E., and Zoback, M.D., 2018, State of stress in the Permian Basin, Texas and New Mexico: Implications for induced seismicity: The Leading Edge, p. 810–819, doi:10.1190/tle37020127.1.	Patterson, A. A. 2010. Structural geology and hydrocarbon production, Barnett Shale (Mississippian), Fort Worth Basin, northwestern Johnson County, Texas. M.S. thesis: Texas Christian University.
Patterson thesis	Teich C 1H	32.54	-97.58	50.5	DIF		D		BarnettJohnsonCty	United States	20170627		20	15	FMI																																	Lund Snee, J.-E., and Zoback, M.D., 2018, State of stress in the Permian Basin, Texas and New Mexico: Implications for induced seismicity: The Leading Edge, p. 810–819, doi:10.1190/tle37020127.1.	Patterson, A. A. 2010. Structural geology and hydrocarbon production, Barnett Shale (Mississippian), Fort Worth Basin, northwestern Johnson County, Texas. M.S. thesis: Texas Christian University.
Patterson thesis	Jernigan 1H	32.44	-97.56	18	DIF		D		BarnettJohnsonCty	United States	20170627		15	10	FMI																																	Lund Snee, J.-E., and Zoback, M.D., 2018, State of stress in the Permian Basin, Texas and New Mexico: Implications for induced seismicity: The Leading Edge, p. 810–819, doi:10.1190/tle37020127.1.	Patterson, A. A. 2010. Structural geology and hydrocarbon production, Barnett Shale (Mississippian), Fort Worth Basin, northwestern Johnson County, Texas. M.S. thesis: Texas Christian University.
Patterson thesis	Rice University 3H	32.4	-97.59	68	DIF		D		BarnettJohnsonCty	United States	20170627		40	18	FMI																																	Lund Snee, J.-E., and Zoback, M.D., 2018, State of stress in the Permian Basin, Texas and New Mexico: Implications for induced seismicity: The Leading Edge, p. 810–819, doi:10.1190/tle37020127.1.	Patterson, A. A. 2010. Structural geology and hydrocarbon production, Barnett Shale (Mississippian), Fort Worth Basin, northwestern Johnson County, Texas. M.S. thesis: Texas Christian University.
Patterson thesis	River Hills 3H	32.44	-97.51	23	DIF		D		BarnettJohnsonCty	United States	20170627		40	10	FMI																																	Lund Snee, J.-E., and Zoback, M.D., 2018, State of stress in the Permian Basin, Texas and New Mexico: Implications for induced seismicity: The Leading Edge, p. 810–819, doi:10.1190/tle37020127.1.	Patterson, A. A. 2010. Structural geology and hydrocarbon production, Barnett Shale (Mississippian), Fort Worth Basin, northwestern Johnson County, Texas. M.S. thesis: Texas Christian University.
Patterson thesis	Green 8H	32.37	-97.55	51	DIF		D		BarnettJohnsonCty	United States	20170627		40	10	FMI																																	Lund Snee, J.-E., and Zoback, M.D., 2018, State of stress in the Permian Basin, Texas and New Mexico: Implications for induced seismicity: The Leading Edge, p. 810–819, doi:10.1190/tle37020127.1.	Patterson, A. A. 2010. Structural geology and hydrocarbon production, Barnett Shale (Mississippian), Fort Worth Basin, northwestern Johnson County, Texas. M.S. thesis: Texas Christian University.
FD3	Wind River Basin	43.2	-107.52	127	DIF	2.286	D			United States	20100402		3	7	FMI																																	Thompson, R.C., 2015, Post-Laramide, Collapse-Related Fracturing and Associated Production; Wind River Basin, Wyoming: Rocky Mountain Geology, v. 52, p. 27–46.	this study
FD12	Wind River Basin	43.17	-107.61	123	DIF		D			United States	20100402		1		FMI																																	Thompson, R.C., 2015, Post-Laramide, Collapse-Related Fracturing and Associated Production; Wind River Basin, Wyoming: Rocky Mountain Geology, v. 52, p. 27–46.	this study
M1	Wind River Basin	43.29	-107.67	108	DIF		D			United States	20100402		1		FMI																																	Thompson, R.C., 2015, Post-Laramide, Collapse-Related Fracturing and Associated Production; Wind River Basin, Wyoming: Rocky Mountain Geology, v. 52, p. 27–46.	this study
M2	Wind River Basin	43.29	-107.65	110	DIF		D			United States	20100402		1		FMI																																	Thompson, R.C., 2015, Post-Laramide, Collapse-Related Fracturing and Associated Production; Wind River Basin, Wyoming: Rocky Mountain Geology, v. 52, p. 27–46.	this study
MR2	Wind River Basin	43.31	-108.58	115	DIF		D			United States	20100402		113		FMI																																	Thompson, R.C., 2015, Post-Laramide, Collapse-Related Fracturing and Associated Production; Wind River Basin, Wyoming: Rocky Mountain Geology, v. 52, p. 27–46.	this study
Quinones_DeShon	Venus	32.49	-97.15	24.25	FMF	5.04	A	NF	FWB Venus	United States	20170820		51	1.2144	FMF	189.985	68.6116	24.25	20.7861	292.416	4.81927																	4.15	8.96									Quinones et al., 2018, Stress orientations in the Fort Worth Basin, Texas, determined from earthquake focal mechanisms: Bulletin of the Seismological Association of America, doi: 10.1785/0120170337.
Quinones_DeShon	Irving–Dallas	32.86	-96.91	38.1932	FMF	6.08	A	NF	FWB Irving	United States	20170820		165	1.6232	FMF	312.625	60.8261	218.193	2.4702	126.82	29.0487																	4.8	8.04									Quinones et al., 2018, Stress orientations in the Fort Worth Basin, Texas, determined from earthquake focal mechanisms: Bulletin of the Seismological Association of America, doi: 10.1785/0120170337.
Quinones_DeShon	Azle	32.96	-97.57	34.0686	FMF	4.72	C	NF	FWB Azle	United States	20170820		24	7.9134	FMF	155.922	68.195	68.195	11.9222	300.139	17.9811																	2.23	7.1									Quinones et al., 2018, Stress orientations in the Fort Worth Basin, Texas, determined from earthquake focal mechanisms: Bulletin of the Seismological Association of America, doi: 10.1785/0120170337.
Desert Peak and Desert Queen	Desert Peak and Desert Queen geothermal	39.78	-118.89	24	GFI	0	A	NF	Surface area of both Desert Peak and Desert Queen	United States	20141212		37	9																																		Jolie, E., Moeck, I., and Faulds, J.E., 2015, Quantitative structural-geological exploration of fault-controlled geothermal systems-A case study from the Basin-and-Range Province, Nevada (USA): Geothermics, v. 54, p. 54–67, doi:10.1016/j.geothermics.2014.10.003.	this study
A554	Raterman COP drill-through study	29.12	-97.51	53.6657	HF	3.97764	A		Eagle Ford	United States	20140601		35	7.0814	MICROSEIS																																	Raterman, K.T., Farrell, H.E., Mora, O.S., Janssen, A.L., Gustavo, A., Busetti, S., Mcewen, J., Davidson, M., Friehauf, K., Reid, R., Jin, G., Roy, B., and Warren, M., 2017, URTeC: 2670034: Sampling a stimulated rock volume : An Eagle Ford example: Unconventional Resources Technology Conference (URTeC), 1–18, doi: 10.15530/urtec-20172670034.
C. Dudley paper	Wishbone wells microseismic	40.12	-104.73	111.107	HF	2.29	A		WishboneMicroseismic	United States	20150101		41	5.7986	MICROSEIS																							2240	2340									Lund Snee, J.-E., and Zoback, M.D., 2018, State of stress in the Permian Basin, Texas and New Mexico: Implications for induced seismicity: The Leading Edge, p. 810–819, doi:10.1190/tle37020127.1.	Dudley, C., Davis, T., Bratton, T., and Andersen, J. 2016. URTeC: 2460727: Integrating Horizontal Borehole Imagery and Cluster Analysis with Microseismic Data for Niobrara Reservoir Characterization, Wattenberg Field, Colorado, USA. Unconventional Resources Technology Conference (URTeC), 14 p., doi:10.15530/urtec-2016-2460727.
Yoon et al 2017	Guy-Greenbrier	35.28	-92.37	67.1673	HF	3.47	A	SS	GuyGreenbrier	United States	20170905		15	8.2068	MICROSEIS																							0.1	8.714									Yoon, C., Huang, Y., Ellsworth, W. L., & Beroza, G. C. (2017). Seismicity during the initial stages of the Guy-Greenbrier, Arkansas, earthquake sequence. Journal of Geophysical Research: Solid Earth, 122. https://doi.org/10.1002/2017JB014946
Wang kISMET	kISMET research facility	44.35	-103.75	86.1	HF	1.0445	B	NF/SS	kISMET	United States	20170628		10	13.06	HF			86.082	12				28.4752		27.8329		14.0336			HF					4.13			1518.3	1548.9									Wang, H.F., Lee, M.Y., Doe, T.W., Haimson, B.C., Oldenburg, C.M., and Dobson, P.F., 2017, In-Situ Stress Measurement at 1550-meters depth at the kISMET test site in Lead, SD, in 51st US Rock Mechanics/Geomechanics Symposium, p. 1–7.
A555	Raterman COP drill-through study	29.12	-97.51	60.6839	HF	3.97764	C		Eagle Ford	United States	20140601		481	8.52	CORE/FMI																																	Raterman, K.T., Farrell, H.E., Mora, O.S., Janssen, A.L., Gustavo, A., Busetti, S., Mcewen, J., Davidson, M., Friehauf, K., Reid, R., Jin, G., Roy, B., and Warren, M., 2017, URTeC: 2670034: Sampling a stimulated rock volume : An Eagle Ford example: Unconventional Resources Technology Conference (URTeC), 1–18, doi: 10.15530/urtec-20172670034.
wsm01217	TX29	31.92	-103.05	160	HF	2.34	D	NF	Keystonefie	United States			1			160	90	160	0	250	0	52.4		47.7		26.7		13.9																				ORRXXX1984
wsm01218	TX28	31.62	-103.28	178	HF	3.47	D	SS	WarWinkfie	United States			1			178	0	178	90	88	0	119.8		78.5		68		55.6																				ORRXXX1984
wsm03870	TX12	30.57	-98.27	113	HF	0.35	D	TS	MarbleFalls	United States																																						ROEGFA1973
A523	Kuang Barnett	32.4	-97.42	60	INVERSION	1.92	B		Barnett	United States	20151216		47		FMF			60		150			21.875		20.8333		15.625		10.6771									1800	2020									Kuang, W., Zoback, M.D., and Zhang, J. 2017. Estimating geomechanical parameters from microseismic plane focal mechanisms recorded during multistage hydraulic fracturing. Geophysics 82(1):KS1–KS11.
[truncated: 10 more columns]

## Sheet: SD3 World Stress Map
Supplementary Data 3: World Stress Map data (excluding single focal mechanisms and data from Lund Snee [Lundstern] & Zoback [2016, GRL] and Alt & Zoback [2017, BSSA])
ID	SITE	LAT	LON	AZI	TYPE	DEPTH	QUALITY	REGIME	LOCALITY	COUNTRY	DATE	TIME	NUMBER	SD	METHOD	S1AZ	S1PL	S2AZ	S2PL	S3AZ	S3PL	MAG_INT_S1	SLOPES1	MAG_INT_S2	SLOPES2	MAG_INT_S3	SLOPES3	PORE_MAGIN	PORE_SLOPE	MAG_TYPE	EQ_MAG	MOM	MOM_EXP	EQ_AVG	TOT_LEN	SD_WEIGHT	SAMP_INT	TOP	BOT	NO_MAG_VEN	YOUNG	POISSON	ROCK	AGE	RATIO	DIPAZ	DIP	REF1	REF2
wsm00841	OK39	35.812	-99.455	84	BO	5.04	D	U	Switzer(A)	United States			2																						71	N		4490	5581									DARTXX1987	DARTXX1989
wsm00842	OK38	33.943	-97.318	178	BO	2.9	D	U	CaldwellRan	United States			2																						26	N		2853	2952									DARTXX1987	DARTXX1989
wsm00843	OK37	33.962	-97.281	153	BO	3.12	D	U	Franklin#10	United States			2																						9	N		3096	3147									DARTXX1987	DARTXX1989
wsm00844	OK36	33.976	-97.333	0	BO	2.53	E	U	Kitridge#12	United States																																						DARTXX1987	DARTXX1989
wsm00845	OK35	34.138	-96.598	127	BO	1.33	C	U	State#1-7	United States			4	12																					70	N		1280	1382									DARTXX1987	DARTXX1989
wsm00846	OK34	34.177	-97.648	177	BO	2.26	D	U	Folsom#1-30	United States			3	26																					23	N		2088	2348									DARTXX1987	DARTXX1989
wsm00847	OK33	34.135	-97.626	144	BO	2.18	C	U	Wilson#R-1	United States			4	20																					66	N		2089	2273									DARTXX1987	DARTXX1989
wsm00848	OK32	34.092	-97.627	148	BO	2.17	D	U	Neil#1-29	United States			1																						4	N		2047	2297									DARTXX1987	DARTXX1989
wsm00849	OK31	34.972	-97.286	63	BO	1.92	D	U	DavisUnit#	United States			2																						51	N		1797	2033									DARTXX1987	DARTXX1989
wsm00850	OK30	35.66	-97.728	88	BO	2.05	E	U	Jack#1-21	United States			2																							N		1920	2178									DARTXX1987	DARTXX1989
wsm00851	WA24	46.958	-123.625	12	BO	0.95	D	U	Montesano1-	United States			2																						296	N		213	1688									MAGEZO1990
wsm00852	OK29	35.082	-97.46	83	BO	2.4	D	U	Madden#1	United States			2																						34	N		2311	2495									DARTXX1987	DARTXX1989
wsm00853	OK28	36.531	-98.074	92	BO	3.72	B	U	Calumet#1	United States			7	7																					109	N		3541	3888									DARTXX1987	DARTXX1989
wsm00854	OK27	34.58	-97.541	77	BO	2.7	D	U	Taliaferro#	United States			3	22																					368	N		2341	3049									DARTXX1987	DARTXX1989
wsm00855	OK26	36.084	-99.68	111	BO	3.46	C	U	J.C.Berryma	United States			4	8																					38	N		3422	3505									DARTXX1987	DARTXX1989
wsm00856	OK25	35.806	-97.976	103	BO	2.7	D	U	Trindle#1-3	United States			1																						2	N		2612	2786									DARTXX1987	DARTXX1989
wsm00857	OK24	35.318	-97.246	68	BO	1.7	C	U	Darrow#1-24	United States			4	10																					114	N		1478	1912									DARTXX1987	DARTXX1989
wsm00858	OK23	35.673	-97.533	75	BO	1.77	D	U	Gross#1-17	United States			3	6																					41	N		1582	1959									DARTXX1987	DARTXX1989
wsm00859	OK22	35.346	-97.182	64	BO	1.58	C	U	Cook#1-27	United States			4	17																					70	N		1322	1833									DARTXX1987	DARTXX1989
wsm00860	OK21	35.592	-96.876	84	BO	1.23	D	U	RaymondJone	United States			3	2																					66	N		1042	1424									DARTXX1987	DARTXX1989
wsm00861	OK20	35.905	-97.146	76	BO	1.24	B	U	Keenah#1-25	United States			7	13																					133	N		1021	1467									DARTXX1987	DARTXX1989
wsm00863	OK19	34.897	-97.299	13	BO	2.08	D	U	Murray#1-16	United States			3	14																					24	N		1955	2198									DARTXX1987	DARTXX1989
wsm00864	OK18	35.749	-97.91	104	BO	2.51	C	U	S.W.Title/	United States			6	6																					69	N		2190	2838									DARTXX1987	DARTXX1989
wsm00865	OK17	34.725	-97.469	96	BO	2.45	E	U	Stephens(B)	United States																																						DARTXX1987	DARTXX1989
wsm00866	OK16	34.872	-97.667	69	BO	3.66	C	U	Rayburn#A-1	United States			4	2																					58	N		3378	3933									DARTXX1987	DARTXX1989
wsm00867	OK15	34.928	-97.337	71	BO	2.25	D	U	Craig#1	United States			3	12																					29	N		2122	2374									DARTXX1987	DARTXX1989
wsm00868	OK14	35.216	-97.88	57	BO	3.85	C	U	Barnes#1-25	United States			4	14																					41	N		3696	3994									DARTXX1987	DARTXX1989
wsm00869	OK13	34.985	-97.739	71	BO	4.05	C	U	Pearson-Voss	United States			4	6																					68	N		3874	4228									DARTXX1987	DARTXX1989
wsm00870	OK12	35.433	-98.828	121	BO	5.16	D	U	Ivan#1-12	United States			2																						57	N		5067	5264									DARTXX1987	DARTXX1989
wsm00871	OK11	35.443	-98.837	106	BO	4.77	C	U	Roger#1-2	United States			4	17																					65	N		4508	5034									DARTXX1987	DARTXX1989
wsm00872	OK10	35.141	-97.585	58	BO	2.71	C	U	Lillian#1-2	United States			8	22																					119	N		2445	2972									DARTXX1987	DARTXX1989
wsm00873	OF10	44.95	-66.59	20	BO	1.42	A	U	ChinampasN-	Sea				11																						L	0.6											PODRBE1985
wsm00874	OK9	35.485	-97.906	80	BO	3.87	D	U	Royse#1	United States			4	22																					12	N		3636	4108									DARTXX1987	DARTXX1989
wsm00875	OK8	34.856	-97.756	76	BO	4.95	D	U	Holder(A)#	United States			2																						54	N		4703	5203									DARTXX1987	DARTXX1989
wsm00876	OK7	35.224	-97.513	127	BO	2.93	D	U	Smith#1	United States			1																						3	N		2915	2953									DARTXX1987	DARTXX1989
wsm00877	OK6	34.93	-97.668	74	BO	4.06	D	U	MainkaRing	United States			4	10																					14	N		3905	4213									DARTXX1987	DARTXX1989
wsm00878	OK5	34.887	-97.737	74	BO	4.04	C	U	Grace#1Gra	United States			4	17																					52	N		3735	4349									DARTXX1987	DARTXX1989
wsm00880	OK3	34.45	-97.402	7	BO	2.53	D	U	Tomlinson(A	United States			1																						1	N		2532	2533									DARTXX1987	DARTXX1989
wsm00881	OK2	35.24	-99.475	119	BO	3.91	D	U	AliceWard#	United States			1																						6	N		3879	3898									DARTXX1987	DARTXX1989
wsm00882	OH6	39.35	-82.04	60	BO	0.93	B	U	AthensCount	United States			27	4																					65	N		507	1349									PLUMCO1987
wsm00883	OH5	41.67	-80.76	42	BO	1.02	D	U	AshtabulaCo	United States			2																						1	N		1007	1039									PLUMCO1987
wsm00884	SS56	44.931	-66.69	20	BO	1.39	A	U	ChinampasO-	Sea			24	10																					361	L		507	2269									PODRXX1989
wsm00885	OH4	39.46	-82.44	58	BO	0.65	D	U	HockingCoun	United States			10	9																					19	N		447	847									PLUMCO1987
wsm00886	OH1	39.5	-82.5	64	HFM	0.81	A	SS	HockingCoun	United States			1	10		64	0	64	90	334	0	24		14		11.3																						HAIMXX1974	HAIMDO1983
wsm00887	NY24	42.96	-76.54	80	BO	0.95	B	U	Auburn	United States			12	2																					59	N		388	1509									PLUMHI1985	PLUMCO1987
wsm00888	NY22	41.43	-73.78	55	BO	0	C	U		United States
wsm00889	NY15	42.13	-79.5	72	BO	0.67	C	U	ChautauquaC	United States			10	6																					14	N		340	1000									PLUMCO1987
wsm00890	NY14	43	-76.7	84	BO	0	C	U		United States
wsm00895	CU7	28.96	-100.65	19	BO	1.62	B	U	Atila-1	Mexico			13	4																						N		1391	1856									SUTEXX1987	SUTEXX1988
wsm00899	VA11	37.3	-80.6	40	FMF	14	B	SS	GilesCo.sei	United States			8		FM	40	0	310	60	130	30																											DAVIXX1988
wsm00900	VA8	36.72	-83	55	BO	3.67	B	U	LeeCounty	United States			12	4																					173	N		3223	3694									PLUMCO1987
wsm00901	VA7	37.52	-79.81	45	BO	2.21	B	U	BotetourtCo	United States			5	10																					427	N		1698	2719									PLUMCO1987
wsm00902	VA6	39.2	-78.25	49	BO	2.59	A	U	FredrickCou	United States			13	5																					424	N		2259	2921									PLUMCO1987
wsm00907	UT44	40.125	-111.317	159	BOT	0.24	A	NF	SixthWater	United States			251	6		0	90	159	0	249	0														127	N	0.01											BARTZO1989
wsm00908	UT24	40.51	-111.82	154	GFS	0	A	NF	CornerCanyo	United States			29			354	85	154	5	244	2																						qtz.mon		0.69			ZOBAXX1989
wsm00909	MD3	39.65	-79.045	65	BO	1.53	D	U	AmbroseWein	United States			8	28																					442	N												GURRXX1987
wsm00910	KY7	37.23	-83.15	51	BO	2.42	B	U	PerryCounty	United States			17	4																					294	N		1896	2943									PLUMCO1987
wsm00911	KY6	37.73	-87.42	94	BO	0.45	A	U	Duncan#1/B	United States			39	10																					143	N		207	691									DARTXX1985
wsm00912	KY5	37.55	-87.82	91	BO	0.7	C	U	Ramsey#1	United States			24	10																					81	N		460	930									DARTXX1985
wsm00913	KY4	37.32	-87.5	99	BO	0.48	B	U	HopkinsCoun	United States			7	3																					56	N		13	948									PLUMCO1987
wsm00914	KY3	37.77	-82.42	63	PC	0.9	C	U		United States
wsm00915	KY2	37.97	-83	65	PC	0.37	C	U		United States
wsm00917	KS2	37.329	-101.683	38	BO	1.53	C	U	Hayward#1	United States			4	16																					31	N		1454	1602									DARTXX1987	DARTXX1989
wsm00918	IN3	38.28	-87.82	101	BO	0.67	B	U	ChavlerYoun	United States			40	7																					103	N		543	797									DARTXX1985
wsm00919	IN2	38.27	-87.73	85	BO	0.62	C	U	EmmersonEt.	United States			23	9																					58	N		502	746									DARTXX1985
wsm00920	IN1	38.32	-87.46	96	BO	0.4	C	U	WarwickCoun	United States			12	3																					29	N		33	762									PLUMCO1987
wsm00921	IL14	38.9	-87.8	65	BO	0.94	C	U	EffieBarrie	United States			10	16																					35	N		772	1110									DARTXX1985
wsm00922	IL13	38.74	-87.78	89	BO	1.19	C	U	J.B.Lewis#	United States			12	18																					66	N		847	1522									DARTXX1985
wsm00923	IL12	38.65	-88.3	56	BO	0.25	D	U	Henderson#2	United States			4	13																					8	N		140	416									DARTXX1985
wsm00924	IL11	38.55	-87.7	88	BO	0.52	D	U	W.A.GouldW	United States			4	19																					11	N		516	532									DARTXX1985
wsm00925	IL10	38.5	-88.65	73	BO	0.82	C	U	BessieCarne	United States			12	8																					85	N		728	907									DARTXX1985
wsm00926	IL9	38.28	-88.35	50	BO	0.82	D	U	Simpson#1	United States			6	12																					11	N		772	876									DARTXX1985
wsm00928	IL8	38.15	-88.27	81	BO	0.9	D	U	Roser#A-1	United States			3	31																					5	N		891	908									DARTXX1985
wsm00929	IL7	38.16	-89.17	72	BO	1.83	C	U	AdamRadake	United States			23	13																					74	N		1426	2232									DARTXX1985
wsm00930	IL6	38.02	-89.21	29	BO	1.13	C	U	HelenCoen#	United States			7	13																					51	N		936	1323									DARTXX1985
wsm00931	IL5	38	-88.95	99	BO	0.57	B	U	TuckRice#8	United States			50	14																					160	N		319	822									DARTXX1985
wsm00932	IL4	38.07	-89.92	76	BO	1.36	B	U	PerryCounty	United States			10	4																					49	N		248	2466									PLUMCO1987
wsm00935	GA2	31.233	-81.617	12	BO	0.44	B	U	Davishole	United States				19																					55	L		457	512									GILLXX1984
wsm00936	CO17	39.53	-107.9	110	BO	2	B	U	DOEMultiwel	United States				15																								1330	2450									TEUFXX1985	WARPBR1985
wsm00937	CO16	37.854	-102.134	170	BO	1.63	D	U	Fletcher#42	United States			2																						27	N		1606	1661									DARTXX1989
wsm00939	CO15	37.75	-102.316	88	BO	1.55	D	U	Hope#1	United States			3	2																					40	N		1481	1610									DARTXX1989
wsm00940	CO10	40.55	-104.98	166	BO	2.28	A	U	KennethThay	United States			39	11																					339	N		1996	2570									DARTXX1985
wsm00941	CO9	39.93	-104.55	149	BO	2.3	D	U	UPRR#23Pan	United States			7	11																					12	N		2207	2387									DARTXX1985
wsm00942	CO8	39.8	-104.6	170	BO	2.31	D	U	Chaplin512	United States			5	24																					25	N		2175	2452									DARTXX1985
wsm00943	CO7	39.75	-104.45	168	BO	2.23	D	U	RMPCOLivewa	United States			9	7																					14	N		2104	2353									DARTXX1985
wsm00944	CO6	39.55	-104.63	171	BO	2.54	D	U	Amoco#11-4	United States			5	4																					9	N		2453	2636									DARTXX1985
wsm00945	CO4	40.1	-108.88	102	BO	1.8	D	SS	Rangely	United States			4	3																					16	N		1861	1961									GOUGBE1982	RALEHE1972
wsm00954	CA321	33.65	-117.67	1	FMF	0	E	SS	Cucamonga	United States			11	26	FM	181	6	289	71	88	18									ML	2.5														0.34			HAUKXX1990
wsm00955	CA317	33.85	-117.92	9	FMF	0	E	SS	Whittier	United States			50	28	FM	9	1	273	82	99	8									ML	2.5														0.34			HAUKXX1990
wsm00956	CA312	34.05	-117.92	1	FMF	0	E	SS	Newport-Ingl	United States			40	25	FM	181	6	304	79	90	9									ML	2.5														0.37			HAUKXX1990
wsm00957	CA311	34.05	-117.67	180	FMF	0	E	SS	ElsinoreFau	United States			26	22	FM	180	2	283	80	90	9									ML	2.5														0.49			HAUKXX1990
wsm00958	CA310	34.3	-117.41	57	BOT	2.62	B	SS	CajonPass	United States	19880000		32	19		59	0	147	90	147	0														1750	N	0.03	1750	3500				Granit.G					SHAMZO1992
wsm00959	CA309	34.73	-117.78	4	HFM	0.49	D	SS	HighVista	United States			3			4	0	94	90	94	0	16.6		14.3		10.4		4.2										178	544				granite					HICKZO1988
wsm00961	CA302	34.73	-118.52	35	BOT	0.93	C	U	LakeHughes	United States			12	18																					8	L		920	946									CASTXX1990
wsm00962	CA299	35.07	-119.26	10	BO	3.21	A	U	Yowlumne#83	United States			13																						245	L		3048	3368									CASTZO1990
wsm00963	CA298	35.06	-119.23	0	BO	3.41	A	U	Tenneco#81X	United States			16																						166	L		3212	3598									CASTZO1990
wsm00964	CA297	35.29	-119.66	15	BO	1.21	D	U	GettyVeon#	United States			10	29																					89	L		1073	1341									CASTZO1990
wsm00965	CA296	35.21	-118.8	18	BO	1.28	D	U	Clareetal	United States			2	19																					152	L		750	1804									CASTZO1990
wsm00966	CA295	35.26	-119.45	65	BO	1.46	A	U	Wm.Bros.#3	United States			23																						183	L		963	1948									CASTZO1990
wsm00967	CA294	35.22	-118.81	6	BO	1.91	D	U	Brandt-Kirko	United States			2	3																					85	L		1829	1984									CASTZO1990
wsm00968	CA293	35.19	-118.83	18	BO	1.8	C	U	Kovacevich#	United States			11	16																					44	L		1795	1813									CASTZO1990
wsm00969	CA292	35.08	-119.228	10	BO	3.54	C	U	Bennett66-3	United States			3	8																					206	L		3292	3795									CASTZO1990
wsm00970	CA291	35.06	-119.32	56	BO	1.41	C	U	Chevron#83-	United States			5	14																					20	L		1400	1423									CASTZO1990
wsm00972	CA290	35.05	-119.14	44	BO	3.66	E	U	ArcoKCL"H"	United States			9	15																						L		3522	3804									CASTZO1990
wsm00973	CA289	34.99	-119.07	54	BO	1.44	B	U	PleitoRanch	United States			39	9																					98	L		1443	1667									CASTZO1990
wsm00974	CA286	32.799	-115.241	51	BO	1.03	D	U	Mesa#8-1	United States			8																									305	1759									MOUNSU1990
wsm00975	CA285	32.799	-115.241	148	BO	1.03	B	U	Mesa#8-1	United States			8	13																								305	1759									MOUNSU1990
wsm00976	CA282	33.223	-115.933	71	BO	1.15	D	U	SanFelipe#	United States			5																									245	2054									MOUNSU1990
wsm00977	CA280	40.546	-124.113	138	BO	1.51	D	U	Sulpetro-Dor	United States			4																									610	2409									MOUNSU1990
wsm00978	CA279	38.627	-121.817	157	BO	1.36	D	U	Means#1-13	United States			3																									965	1758									MOUNSU1990
wsm00979	CA278	38.151	-121.507	145	BO	2.02	D	U	MerloEstate	United States			3																									1587	2454									MOUNSU1990
wsm00980	CA277	38.217	-121.78	126	BO	2.35	D	U	K.Orcutt#4	United States			5																									1425	3264									MOUNSU1990
wsm00981	CA276	36.349	-119.777	145	BO	1.72	D	U	O'Rourke#1-	United States			5																									1235	2195									MOUNSU1990
wsm00982	NV9	37.75	-116	84	FMA	0	D	SS	S.QuinnCyn	United States	19700323					267	2	174	15															C														SMITLI1978
wsm00983	CI1	29.54	-104.42	21	BO	2.57	B	U	Ojinaga-1	Mexico			13	20																						N		846	4296									SUTEXX1987
wsm00984	CA275	36.625	-120.111	119	BO	1.57	D	U	Noble#1	United States			4																									1347	1782									MOUNSU1990
wsm00985	CA274	35.893	-119.656	116	BO	2.73	D	U	Harvester#1	United States			4																									1583	3885									MOUNSU1990
wsm00986	CA273	35.933	-120.142	167	BO	2.36	D	U	Mouren#41X9	United States			6																									1270	3447									MOUNSU1990
wsm00987	CA272	35.933	-120.142	40	BO	2.36	B	U	Mouren#41X9	United States			8	18																								1270	3447									MOUNSU1990
wsm00988	CA271	35.907	-119.73	153	BO	2.68	D	U	Harvester#1	United States			5																									1547	3821									MOUNSU1990
wsm00989	CA270	37.801	-121.498	126	BO	1.78	D	U	OhlendorfUn	United States			3																									372	3185									MOUNSU1990
wsm00990	CA269	37.641	-121.174	133	BO	1.52	D	U	MAPE#16-26	United States			3																									575	2459									MOUNSU1990
wsm00991	CA268	35.298	-118.77	20	BO	0.55	D	U	Soco-Circ-Ni	United States			3																									172	930									MOUNSU1990
wsm00992	CA267	35.298	-118.777	128	BO	0.55	C	U	Soco-Circ-Ni	United States			6	23																								172	930									MOUNSU1990
wsm00993	CA266	36.612	-119.992	134	BO	3.31	D	U	BostonRanch	United States			4																									2885	3731									MOUNSU1990
wsm00994	NM47	35.87	-106.67	29	BO	3.23	A	U	FentonEE-3	United States			928	9																					262	N		2829	3627									BARTZO1988
wsm00995	CA265	36.928	-121.626	152	BO	0.91	D	U	J.W.Reaet	UnitedStates			3																									492	1323									MOUNSU1990
wsm00996	CA264	36.21	-121.236	136	BO	1.26	D	U	Sect8Thomp	United States			1																									952	1561									MOUNSU1990
wsm00997	CA263	35.885	-120.795	124	BO	0.94	D	U	Alexander#1	United States			4																									388	1486									MOUNSU1990
wsm00998	CA262	35.835	-120.109	112	BO	0.88	D	U	ALOC#52-14	United States			4																									279	1482									MOUNSU1990
wsm00999	CA261	35.272	-119.46	125	BO	1.69	D	U	UO-NPR#1#3	United States			4																									1128	2245									MOUNSU1990
wsm01000	CA260	35.272	-119.46	9	BO	1.69	B	U	UO-NPR#1#3	United States			8	7																								1128	2245									MOUNSU1990
wsm01001	CA258	35.065	-119.24	999	BO	2.09	E	U	Yowlumne#85	United States			21																									833	3346									CASTZO1990	MOUNSU1990
wsm01002	CA257	34.969	-119.207	123	BO	2.08	D	U	KCL#69-68-1	United States			8																									1333	2827									MOUNSU1990
wsm01003	CA256	35.764	-120.548	105	BO	1.7	D	U	E.L.Ernste	United States			2																									1008	2387									MOUNSU1990
wsm01004	CA255	35.023	-119.072	71	BO	1.89	D	U	PleitoRanch	United States			4																									875	2896									MOUNSU1990
wsm01005	CT2	41.517	-72.467	89	BO	1.22	B	TF	Moodus	United States				5		90	0	180	0	180	90														294			1092	1302									MOOSZO1988
wsm01006	CA254	35.15	-119.09	17	BO	2.2	B	U	PleitoRanch	United States			14	8																					111	L		765	3630									CASTZO1990	MOUNSU1990
wsm01007	CA253	34.413	-118.405	139	BO	3.43	D	U	N.L.andF.	United States			3																									2897	3964									MOUNSU1990
wsm01008	CA252	34.43	-118.643	145	BO	2.49	D	U	Newhall_#77	United States			10																									1356	3624									MOUNSU1990
wsm01009	CA251	34.43	-118.643	128	BO	2.49	D	U	Newhall_#77	United States			11	28																								1356	3624									MOUNSU1990
wsm01010	CA250	34.338	-118.968	146	BO	1.12	D	U	Schieferle_#	United States			4																									412	2126									MOUNSU1990
wsm01011	CA237	35.09	-119.12	8	BO	4.11	A	U	Tenn/Chev#7	United States			31	2																					218	L		3761	4449									CASTZO1990
wsm01012	CA236	35.07	-119.21	175	BO	3.19	A	U	Yowlumne#28	United States			34																						268	L		3048	3327									CASTZO1990
wsm01013	CA235	35.26	-119.36	50	BO	1.64	B	U	Wm.Bros.#1	United States			11	9																					122	L		1067	2216									CASTZO1990
wsm01014	CA234	35.16	-119.29	13	BO	3.95	B	U	B/N#1	United States			16	13																					561	L		3444	4453									CASTZO1990
wsm01015	CA233	35.14	-119.33	18	BO	2.64	A	U	UO-NPR-2#37	United States			49	2																					489	L		1393	3895									CASTZO1990
wsm01016	WY6	43.2	-108.3	152	BO	0	B	U		United States																																						COXXXX1983	COXXXX1984
wsm01017	CA232	35.16	-119.17	21	BO	3.73	C	U	Tenneco#41X	United States			20	8																					32	L		3659	3803									CASTZO1990
wsm01018	CA231	35.23	-118.89	18	BO	3.45	B	U	UnitySchool	United States			13	3																					291	L		3075	3825									CASTZO1990
wsm01019	CA230	35.02	-119.02	75	BO	4.77	A	U	SanteFeMet	United States			53																						607	L		4447	5090									CASTZO1990
wsm01020	CA229	35.08	-119.23	15	BO	4.02	D	U	Louden#45X	United States			3																						8	L		4017	4025									CASTZO1990
wsm01021	CA228	35.04	-119.32	175	BO	1.12	A	U	I.M.Woodwa	United States			17	10																					407	L		965	1280									CASTZO1990
wsm01022	CA227	35.59	-119.71	50	BO	0.68	D	U	Mercentile#	United States			4																						15	L		670	686									CASTZO1990
wsm01023	CA226	35.08	-119.1	178	BO	4.32	A	U	Tenneco#75-	United States			19	6																					189	L		4191	4447									CASTZO1990
wsm01024	CA225	35.06	-119.2	15	BO	3.59	B	U	Yowlemnu#61	United States			6																						43	L		3441	3734									CASTZO1990
wsm01025	CA224	35.25	-118.85	50	BO	1.47	D	U	Sumneretal	United States			2																						6	L		1463	1478									CASTZO1990
wsm01026	CA223	35.01	-119.04	64	BO	1.94	B	U	WheelerRidg	United States			33	11																					171	L		1789	2093									CASTZO1990
wsm01027	WV16	37.253	-81.584	165	BO	1.8	D	U	PocahontasL	United States			7	38																					1077	N												GURRXX1987
wsm01028	CA172	33.223	-115.933	150	BO	1.15	B	U	SanFelipe#	United States			20	18																								245	2054									MOUNSU1990
wsm01029	CA170	40.546	-124.113	65	BO	1.51	C	U	Sulpetro-Dor	United States			8	21																								610	2409									MOUNSU1990
wsm01030	CA169	39.876	-122.345	74	BO	0.96	A	U	G.C.Halle	United States			21	10																								558	1364									MOUNSU1990
wsm01031	CA168	40.01	-122.044	55	BO	0.84	B	U	Leninger#1	United States			6	16																								586	1091									MOUNSU1990
wsm01032	CA167	40.101	-122.212	44	BO	1.23	B	U	Anchordoguy	United States			9	13																						N		996	1459									MOUNSU1990
wsm01033	CA166	38.627	-121.817	47	BO	1.36	B	U	Means#1-13	United States			11	13																								965	1758									MOUNSU1990
wsm01034	CA165	38.42	-121.99	44	BO	1.16	B	U	EnglishCree	United States			8	12																								1037	1275									MOUNSU1990
wsm01035	CA164	38.151	-121.507	62	BO	2.02	B	U	MerloEstate	United States			15	15																								1587	2454									MOUNSU1990
wsm01036	CA163	38.174	-121.726	43	BO	1.28	B	U	A.R.Emigh	United States			14	19																								783	1780									MOUNSU1990
wsm01037	CA162	39.49	-121.906	82	BO	0.65	D	U	DodgeLandC	United States			2																									614	689									MOUNSU1990
wsm01038	WV15	38.954	-79.33	169	BO	0.66	D	U	E.DollySod	United States			3	30																					1187	N												GURRXX1987
wsm01039	CA161	37.351	-122.281	59	BO	0.67	B	U	Wool#1-8	United States			9	14																								426	913									MOUNSU1990
wsm01040	CA160	38.094	-121.467	49	BO	2.67	C	U	TransAmerica	United States			11	21																								2489	2850									MOUNSU1990
wsm01041	CA159	38.217	-121.78	38	BO	2.35	B	U	K.Orcutt#4	United States			8	15																								1425	3264									MOUNSU1990
wsm01042	CA158	36.026	-119.847	39	BO	3.74	A	U	KCDC#41-7	United States			16	9																								3467	4012									MOUNSU1990
wsm01043	CA157	36.477	-120.778	28	BO	2.16	B	U	Vallecitos#	United States			31	17																								1642	2668									MOUNSU1990
wsm01044	CA156	36.349	-119.777	54	BO	1.72	C	U	O'Rourke#1-	United States			17	22																								1235	2195									MOUNSU1990
wsm01045	CA155	35.956	-119.875	58	BO	3.38	A	U	Shell#1	United States			12	12																								2911	3844									MOUNSU1990
wsm01046	CA154	37.716	-121.263	49	BO	1.26	B	U	Hammondeta	United States				20																								1075	1439									MOUNSU1990
wsm01047	CA153	36.625	-120.111	53	BO	1.57	B	U	Noble#1	United States			9	15																								1347	1782									MOUNSU1990
wsm01048	CA152	35.993	-120.251	43	BO	1.02	C	U	Kreyenhagen	United States			18	23																								365	1670									MOUNSU1990
wsm01049	WV14	37.943	-80.461	35	BO	0.63	C	U	SavoyIndust	United States			6	4																					828	N												GURRXX1987
wsm01050	CA151	35.991	-120.91	42	BO	0.8	B	U	Garrissere#	United States			12	14																								371	1221									MOUNSU1990
wsm01051	CA150	35.893	-119.656	47	BO	2.73	A	U	Harvester#1	United States			26	8																								1583	3885									MOUNSU1990
wsm01052	CA149	35.956	-119.852	46	BO	2.46	B	U	KCDC#44-6	United States			32	17																								1890	3024									MOUNSU1990
wsm01053	CA148	37.7	-121.71	30	BO	1.1	C	U	M.Richards	United States			15	22																								408	1786									MOUNSU1990
wsm01054	CA147	35.907	-119.73	50	BO	2.68	B	U	Harvester#1	United States			16	16																								1547	3821									MOUNSU1990
wsm01055	CA146	37.811	-121.398	38	BO	3.33	B	U	Lawrence#1n	United States			16	7																								3128	3536									MOUNSU1990
wsm01056	CA145	37.807	-121.498	35	BO	1.78	B	U	OhlendorfUn	United States			15	15																								372	3185									MOUNSU1990
wsm01057	CA144	36.221	-121.281	48	BO	3.12	C	U	I-Wallace-A	United States			7	22																								2944	3296									MOUNSU1990
wsm01058	CA143	37.641	-121.174	31	BO	1.52	B	U	MAPE#16-26i	United States			26	20																								575	2459									MOUNSU1990
wsm01059	CA142	36.612	-119.992	53	BO	3.31	B	U	BostonRanch	United States			6	14																								2885	3731									MOUNSU1990
wsm01060	WV13	37.92	-80.47	41	BO	0.72	B	U	GreenbrierC	United States			16	5																					208	N		373	1062									PLUMCO1987
wsm01061	CA141	36.078	-119.913	44	BO	3.7	A	U	KNDA#44-21	United States			33	11																								2825	4580									MOUNSU1990
wsm01062	CA140	36.928	-121.626	55	BO	0.91	D	U	J.W.Reaet	UnitedStates			14	28																								492	1323									MOUNSU1990
wsm01063	CA139	36.288	-120.841	69	BO	0.83	B	U	Eade#1	United States			5	10																								366	1295									MOUNSU1990
wsm01064	CA138	37.196	-120.572	64	BO	0.62	B	U	ButtesFavie	United States			6	19																								216	1025									MOUNSU1990
wsm01065	CA137	37.692	-121.214	35	BO	2.18	B	U	Kdetitz#9-1	United States			7	4																								1946	2420									MOUNSU1990
wsm01066	CA136	36.253	-119.775	51	BO	2.83	B	U	Piexoto#1	United States			7	12																								2414	3252									MOUNSU1990
wsm01067	CA135	36.261	-121.252	44	BO	1.06	B	U	Doud#13	United States			7	18																								1001	1127									MOUNSU1990
wsm01068	CA134	36.21	-121.236	49	BO	1.26	D	U	Sect.8Thom	United States			3	20																								952	1561									MUNSU9190
wsm01069	CA133	36.916	-121.621	59	BO	0.6	D	U	J.W.Reaet	United States			10	27																								149	1055									MOUNSU1990
wsm01070	CA132	35.885	-120.795	57	BO	0.94	B	U	Alexander#1	United States			10	12																								388	1486									MOUNSU1990
wsm01071	WV12	38.98	-78.86	29	BO	1.28	D	U	HardyCounty	United States			2																						13	N		1036	1530									PLUMCO1987
wsm01072	CA131	35.27	-120.014	24	BO	1.71	C	U	GraysonOwen	United States			22	22																								321	3099									MOUNSU1990
wsm01073	CA130	36.265	-120.024	40	BO	3.51	B	U	BostonRanch	United States			12	16																								3158	3865									MOUNSU1990
wsm01074	CA129	36.194	-119.978	39	BO	3.75	B	U	BostonRanch	United States			7	15																								3522	3978									MOUNSU1990
wsm01075	CA128	36.278	-121.347	44	BO	0.69	C	U	Collier#B-1	United States			6	22																								223	1146									MOUNSU1990
wsm01076	CA127	35.625	-118.843	22	BO	2.25	C	U	Weaver#2	United States			5	25																								1832	2667									MOUNSU1990
wsm01077	CA124	35.036	-120.61	19	BO	0.97	D	U	Leroy#82-13	United States			3	17																								704	1238									MOUNSU1990
wsm01078	CA123	37.461	-121.056	62	BO	1.77	B	U	PattersonRa	United States			21	15																								591	2938									MOUNSU1990
wsm01079	CA122	36.099	-119.915	44	BO	3.64	A	U	APISchutte	United States			22	12																								2746	4534									MOUNSU1990
wsm01080	CA121	35.608	-119.845	21	BO	3.14	B	U	NGC-CMI-BLC	United States			25	15																								2552	3720									MOUNSU1990
wsm01081	CA120	35.568	-119.715	63	BO	1.57	B	U	LostHillsF	United States			7	18																								1086	2045									MOUNSU1990
wsm01082	WV11	39.2	-81	85	BO	0.78	C	U	RitchieCoun	United States			14	14																					23	N		491	1077									PLUMCO1987
wsm01083	CA119	35.58	-119.714	56	BO	0.8	B	U	MonteCristo	United States				16																								197	1394									MOUNSU1990
wsm01084	CA118	35.606	-119.593	26	BO	5.22	B	U	Buttonwillow	United States			8	17																								4833	5599									MOUNSU1990
wsm01085	CA117	35.341	-119.671	38	BO	0.77	B	U	#0502D-1Y	United States			11	17																								274	1256									MOUNSU1990
wsm01086	CA116	35.305	-119.566	29	BO	2.06	B	U	UO-NPR#1#5	United States			10	20																								1209	2911									MOUNSU1990
wsm01087	CA115	35.835	-120.109	58	BO	0.88	C	U	ALOC#52-14	United States			13	17																								279	1482									MOUNSU1990
wsm01088	CA114	35.243	-119.524	12	BO	1.77	B	U	SocoMobilT	United States			10	10																								1593	1946									MOUNSU1990
wsm01089	CA113	35.277	-119.418	48	BO	1.33	B	U	#332-32S	United States			18	8																								919	1739									MOUNSU1990
wsm01090	CA112	35.433	-119.3	27	BO	2.45	A	U	KCL#1-4	United States			33	10																								1206	3689									MOUNSU1990
wsm01091	CA111	35.313	-119.512	42	BO	1.97	D	U	UO-NPR#1#3	United States			10	28																								1107	2824									MOUNSU1990
wsm01092	CA110	35.539	-119.042	170	BO	1.16	B	U	Mitchel#56	United States			10	12																								836	1477									MOUNSU1990
wsm01093	WV10	39.46	-79.04	53	BO	0.66	B	U	MineralCoun	United States			31	4																					78	N		206	1105									PLUMCO1987
wsm01094	TA7	26.91	-99.43	1	BO	0.63	A	U	Banda-1	Mexico			22	10																						N		161	1092									SUTEXX1987
wsm01095	CA109	35.431	-119.635	22	BO	3.27	B	U	Chev.CalCa	United States			9	7																						N		3052	3485									MOUNSU1990
wsm01096	CA108	35.03	-119.07	44	BO	2.16	C	U	Pleito#1-25	United States			37	21																					957	L		788	3539									CASTZO1990	MOUNSU1990
wsm01097	CA107	34.954	-119.185	58	BO	1.64	C	U	#69-21-13	United States			22	22																								629	2644									MOUNSU1990
wsm01098	CA106	34.818	-120.305	53	BO	1.46	B	U	LosAlamos#	United States			6	8																								1390	1537									MOUNSU1990
wsm01099	CA105	35.158	-119.171	20	BO	3.76	B	U	#41X-10	United States			10	7																								3724	3803									MOUNSU1990
wsm01100	CA104	34.965	-119.721	52	BO	1.42	D	U	KCL#18-10	United States			16	27																								305	2532									MOUNSU1990
wsm01101	CA103	34.792	-120.217	44	BO	1.63	B	U	Blair#2	United States			18	16																								357	2897									MOUNSU1990
wsm01102	CA102	34.969	-119.207	40	BO	2.08	C	U	KCL#69-68-1	United States			17	25																								1333	2827									MOUNSU1990
wsm01103	CA101	35.12	-119.11	4	BO	4.1	A	U	RioViejo#7	United States			14	3																					206	L		3761	4447									CASTZO1990	MOUNSU1990
wsm01104	CA100	35.764	-120.548	16	BO	1.7	A	U	E.L.Ernste	United States			20	10																								1008	2387									MOUNSU1990
wsm01105	WV9	38.08	-82.16	65	PC	0	C	U		United States
wsm01106	CA99	35.543	-119.364	27	BO	2.35	A	U	KCL#86-35	United States			13	8																								1828	2877									MOUNSU1990
wsm01107	CA98	35.547	-119.344	20	BO	3.49	B	U	S.T.G.#38X	United States			17	4																								3048	3938									MOUNSU1990
wsm01108	CA97	35.605	-119.428	26	BO	4.24	B	U	Tenneco#35X	United States			5																									4134	4336									MOUNSU1990
wsm01109	CA96	35.081	-119.11	173	BO	3.89	B	U	RioViejo#8	United States			42	17																					193	L		3590	4197									CASTZO1990	MOUNSU1990
wsm01110	CA95	33.928	-117.953	178	BO	1.13	C	U	MurphyCoyot	United States			3	6																								1020	1242									MOUNSU1990
wsm01111	CA94	34.413	-118.58	69	BO	3.43	C	U	N.L.andF.	United States			10	22																								2897	3964									MOUNSU1990
wsm01112	CA93	34.039	-118.405	16	BO	3.28	B	U	RanchoPark	United States			9	9																						N		3109	3450									MOUNSU1990
wsm01113	CA92	34.89	-119.517	44	BO	3.14	C	U	Shell_Chambe	United States			18	21																								1661	4627									MOUNSU1990
wsm01114	CA90	33.957	-118.338	18	BO	2.84	C	U	Twiler_#2	United States			7	4																								2708	2969									MOUNSU1990
wsm01115	CA89	34.428	-119.151	61	BO	1.32	D	U	Ojai_Fee_#10	United States			2	5																								1205	1443									MOUNSU1990
wsm01116	WV8	38.86	-81.88	60	PC	0	C	U		United States
wsm01117	CA88	34.06	-118.412	49	BO	2.5	B	U	O.S._#2	United States			7	7																								2432	2576									MOUNSU1990
wsm01118	CA87	34.422	-118.528	38	BO	2.16	B	U	Georgino_Swa	United States			6	11																								1995	2331									MOUNSU1990
wsm01119	CA86	34.428	-119.138	62	BO	0.98	B	U	Ojai_#88	United States			5	8																								918	1049									MOUNSU1990
wsm01120	CA85	34.43	-119.113	24	BO	2.47	C	U	Friedrich_Un	United States			3	2																								2292	2683									MOUNSU1990
wsm01121	CA84	33.971	-118.303	16	BO	2.41	B	U	Hollywood_T_	United States			19	19																								1568	3246									MOUNSU1990
wsm01122	CA83	34.445	-119.151	29	BO	2.67	C	U	Ojai_#404	United States			4	17																								2595	2745									MOUNSU1990
wsm01123	CA82	34.793	-120.113	29	BO	1.57	D	U	Brown_#502	United States			8	27																								1340	1801									MOUNSU1990
wsm01124	CA81	34.723	-120.23	56	BO	1.02	B	U	Blair_#1	United States			11	11																								511	1530									MOUNSU1990
wsm01125	CA80	34.846	-120.271	44	BO	1.33	B	U	Leger_#2	United States			5	15																								1032	1622									MOUNSU1990
wsm01126	CA79	34.853	-120.27	9	BO	1.34	B	U	Wms._Holding	United States			5	6																								1143	1539									MOUNSU1990
wsm01127	WV7	38.87	-82.13	75	PC	0	C	U		United States
wsm01128	CA78	34.889	-119.255	25	BO	1.39	C	U	Supletro-Wyl	United States			4	8																								620	2164									MOUNSU1990
wsm01129	CA77	34.338	-118.968	67	BO	1.12	B	U	Schieferle_#	United States			7	15																								412	1815									MOUNSU1990
wsm01130	CA74	34.3	-117.414	90	HFM	2.09	D	SS	Cajon_Pass_w	United States			4	5		90	0	180	90	180	0	12.3		90		82.9		35										907	3486				gran.gne					ZOBAHE1992
wsm01132	CA52	36.406	-120.254	48	BO	2.62	C	U	Ferril#1	United States																																						SPRIXX19??
wsm01133	CA51	35.446	-119.709	16	BO	0.17	C	SS	BelridgeField	United States			7	4																					506	N		219	548				diatomite					HANSPU1986	HANSPU1989
wsm01134	CA50	35.92	-118.32	9	FMF	5	A	NF	Durrwood_Mea	United States			35		FM	187	78			279	0									ML	4.5																	JONEDO1984
wsm01135	CA35	35.283	-119.463	35	BO	0	A	U	ElkHillsFi	United States				10																																		COXXXX1983	COXXXX1984
wsm01136	CA4	34.45	-117.87	160	HFM	0.79	B	SS	Crystallaire	United States			5	17		160	0	250	90	250	0	35.2		23		19.3		8.5										149	849				granite					ZOBATS1980B
wsm01137	AR20	35.34	-91.818	75	BO	2.08	C	U	Reaper#1	United States			8	9																					53	N		1919	2240									DARTXX1987	DARTXX1989
wsm01138	WV6	39.67	-80.84	67	PC	0	C	U		United States
wsm01139	AR19	35.898	-90.034	73	BO	2.39	A	U	B.L.Garriga	United States			11	10																					543	N		1846	2929									DARTXX1987	DARTXX1989
wsm01140	AR18	35.208	-93.491	50	BO	2.22	D	U	Huckleberry	United States			7	31																					219	N		1649	2797									DARTXX1987	DARTXX1989
wsm01141	AR17	35.356	-94.386	33	BO	1.79	C	U	Potter-D#1	United States			6	16																					56	N		1646	1942									DARTXX1987	DARTXX1989
wsm01142	AR16	35.51	-94.335	56	BO	0.56	D	U	Scott#1-36	United States			1																						5	N		557	563									DARTXX1987	DARTXX1989
wsm01143	AR15	35.498	-93.611	26	BO	1.3	D	U	Caldwell#1	United States			2																						9	N		1094	1500									DARTXX1987	DARTXX1989
wsm01144	AR14	35.278	-93.762	76	BO	2.96	D	U	PineRidge#	United States			2																						20	N		2629	3293									DARTXX1987	DARTXX1989
wsm01145	AR13	35.193	-94.107	162	BO	3.31	D	U	Exxon#1For	United States			2																						12	N		3199	3780									DARTXX1987	DARTXX1989
wsm01146	AR12	35.366	-92.783	42	BO	0.96	D	U	ArkansasKra	United States			3	17																					21	N		863	1050									DARTXX1987	DARTXX1989
wsm01147	AR11	35.312	-92.941	125	BO	2.08	D	U	Bewley#1-30	United States			2																						26	N		2310	1851									DARTXX1987	DARTXX1989
wsm01148	AR10	35.536	-93.646	65	BO	1.01	D	U	D.Pyron#1-	United States			4	26																					33	N		646	1372									DARTXX1987	DARTXX1989
wsm01149	WI1	43.18	-89	57	HF	0.1	B	TF	Waterloo	United States				15		57	0	147	0	0	90	9.4	12	5.4	8	0	26											35	240									HAIMXX1980	HAIMDO1983
wsm01150	AR9	35.663	-93.617	118	BO	0.22	D	U	SarahHollow	United States			2																						25	N		196	233									DARTXX1987	DARTXX1989
wsm01151	AR8	35.045	-92.816	30	BO	3.44	D	U	SFM-ArcoDel	United States			2																						26	N		3429	3455									DARTXX1987	DARTXX1989
wsm01152	AR7	35.113	-93.545	95	BO	3.39	A	U	Duval#1-9	United States			10	12																					325	N		2999	3790									DARTXX1987	DARTXX1989
wsm01153	AR6	35.402	-92.974	68	BO	1.33	D	U	GrandRheaR	United States			6	30																					45	N		1100	1551									DARTXX1987	DARTXX1989
wsm01154	AR5	35.224	-94.159	91	BO	2.1	D	U	Opee#1	United States			1																						5	N		2096	2102									DARTXX1987	DARTXX1989
wsm01155	AR4	33.373	-93.248	89	BO	1.97	B	U	Fullenwider	United States			8	18																					136	N		1709	2220									DARTXX1987	DARTXX1989
wsm01156	AK390	70.48	-149.23	147	BO	2.8	D	U		United States																																						JACOXX1986	JACOES1990
wsm01157	AK389	70.47	-149.4	114	BO	1.87	D	U		United States																																						JACOXX1986	JACOES1990
wsm01158	AK388	70.41	-150.08	75	BO	1.94	D	U		United States																																						JACOXX1986	JACOES1990
wsm01159	AK387	70.4	-148.76	147	BO	2.11	D	U		United States																																						JACOXX1986	JACOES1990
wsm01161	AK386	70.39	-148.24	134	BO	2.45	D	U		Sea																																						JACOXX1986	JACOES1990
wsm01162	AK385	70.35	-148.2	136	BO	2.05	D	U		Sea																																						JACOXX1986	JACOES1990
wsm01163	AK384	70.32	-148.84	92	BO	2.62	D	U		United States																																						JACOXX1986	JACOES1990
wsm01164	AK383	70	-147.61	140	BO	0	D	U		United States																																						JACOXX1986	JACOES1990
wsm01165	AK382	69.15	-149.57	82	BO	1.41	D	U		United States																																						JACOXX1986	JACOES1990
wsm01166	AK325	70.48	-148.4	158	BO	2.27	C	U		Sea																																						JACOXX1986	JACOES1990
wsm01167	AK324	70.37	-148.05	132	BO	3.51	C	U		Sea																																						JACOXX1986	JACOES1990
wsm01168	AK323	70.36	-148.34	92	BO	3.78	C	U		Sea																																						JACOXX1986	JACOES1990
wsm01169	AK322	70.33	-147.86	146	BO	3.88	C	U		Sea																																						JACOXX1986	JACOES1990
wsm01170	AK321	70.33	-147.86	82	BO	2.16	C	U		Sea																																						JACOXX1986	JACOES1990
wsm01171	WA303	48.15	-123.87	155	BO	1.08	C	U	State30-1	United States			4	10																					52	N		939	1225									MAGEZO1990
wsm01172	AK320	69.71	-146.53	175	BO	2.87	C	U		United States																																						JACOXX1986	JACOES1990
wsm01173	AK319	69.66	-146.28	118	BO	2.46	C	U		United States																																						JACOXX1986	JACOES1990
wsm01174	AK28	70.2	-148	135	BO	0	C	U	PrudhoeBay	United States																																						COXXXX1983	COXXXX1984
wsm01175	TX67	28.5	-98.5	29	BO	2.1	B	U	AWP(Olmos)field	United States				20																								1212	2976				shale					HANSXX1991
wsm01176	TX65	35.366	-102.237	30	BO	1.65	D	U	FultonKing	United States			1																						4	N		1346	1944									DARTXX1987	DARTXX1989
wsm01177	TX64	35.297	-102.335	127	BO	1.53	C	U	Cindy#1	United States			4	23																					39	N		1456	1612									DARTXX1987	DARTXX1989
wsm01178	TX63	33.879	-96.962	8	BO	3.74	C	U	Kirby#1	United States			6	20																					33	N		3521	3960									DARTXX1987	DARTXX1989
wsm01179	TX62	33.732	-96.654	47	BO	2.73	C	U	B.L.M.#4	United States			5	10																					283	N		2336	3116									DARTXX1987	DARTXX1989
wsm01180	TX61	33.904	-96.949	89	BO	3.67	C	U	BurrellRanc	United States			21	24																					199	N		2400	4946									DARTXX1987	DARTXX1989
wsm01181	TX60	33.621	-102.513	70	BO	2.87	C	U	S.M.Bailey	United States			5	22																					45	N		2800	2941									DARTXX1987	DARTXX1989
wsm01182	WA292	46.3	-118.65	0	BO	2.55	E	U	Darcell-West	United States																																						MAGEZO1990
wsm01183	TX59	33.403	-102.723	71	BO	2.69	D	U	K.R.McCormi	United States			14	26																					124	N		1833	3548									DARTXX1987	DARTXX1989
wsm01184	TX58	33.712	-102.302	115	BO	2.71	D	U	Dukatnik(A)	United States			1																						10	N		2600	2828									DARTXX1987	DARTXX1989
wsm01185	TX57	33.741	-102.092	107	BO	2.63	C	U	Moth#1	United States			5	13																					131	N		2292	2957									DARTXX1987	DARTXX1989
wsm01186	TX56	35.404	-102.33	66	BO	2.11	D	U	CharcoalCod	United States			5	9																					29	N		1426	2787									DARTXX1987	DARTXX1989
wsm01187	TX55	35.417	-102.104	50	BO	1.96	D	U	Bush#1-14	United States			2																						37	N		1886	2025									DARTXX1987	DARTXX1989
wsm01188	TX54	35.311	-102.064	110	BO	1.85	D	U	Emey#1A-B	United States			1																						5	N		1620	2073									DARTXX1987	DARTXX1989
wsm01189	TX53	35.396	-102.468	175	BO	1.72	D	U	Mansfield#1	United States			1																						2	N		1601	1845									DARTXX1987	DARTXX1989
wsm01190	TX52	35.355	-102.252	40	BO	1.95	D	U	J.TaylorD.	United States			2																						8	N		1878	2028									DARTXX1987	DARTXX1989
wsm01191	TX51	35.365	-102.278	168	BO	2.2	D	U	FultonIris	United States			3	27																					12	N		1925	2473									DARTXX1987	DARTXX1989
wsm01192	TX50	35.368	-102.351	30	BO	1.91	D	U	Fawn#1	United States			1																						3	N		1781	2030									DARTXX1987	DARTXX1989
wsm01193	WA289	47.05	-122.004	179	BO	0.25	D	U	PlumCreek2	United States			1																						104			201	304									MAGEZO1990
wsm01194	TX49	35.371	-102.213	47	BO	1.93	D	U	Diana#1	United States			4	19																					16	N		1827	2024									DARTXX1987	DARTXX1989
wsm01195	TX48	35.397	-102.315	50	BO	2.1	D	U	Connie#1	United States			2																						16	N		2040	2164									DARTXX1987	DARTXX1989
wsm01196	TX47	35.328	-102.368	32	BO	2.06	D	U	York#1	United States			3	6																					23	N		1820	2305									DARTXX1987	DARTXX1989
wsm01197	TX46	35.4	-102.239	130	BO	2.04	D	U	WareJupiter	United States			7	26																					74	N		1870	2216									DARTXX1987	DARTXX1989
wsm01198	TX45	35.432	-102.432	24	BO	2.06	D	U	TorreaPeak	United States			3	30																					12	N		1812	2309									DARTXX1987	DARTXX1989
wsm01199	TX44	35.336	-102.311	161	BO	1.92	D	U	SpringCreek	United States			3	30																					8	N		1676	2173									DARTXX1987	DARTXX1989
wsm01200	TX43	35.388	-102.331	56	BO	1.97	D	U	SouthParker	United States			4	12																					17	N		1845	2094									DARTXX1987	DARTXX1989
wsm01201	TX42	35.355	-102.301	58	BO	2.13	D	U	Sharan#1	United States			3	8																					23	N		2054	2198									DARTXX1987	DARTXX1989
wsm01202	TX41	35.443	-102.379	23	BO	2.11	D	U	Ruth#1	United States			2																						5	N		2015	2209									DARTXX1987	DARTXX1989
wsm01203	TX40	35.377	-102.368	105	BO	2.09	D	U	RottenHills	United States			1																						7	N		1999	2181									DARTXX1987	DARTXX1989
wsm01204	WA284	47.808	-122.5	115	BO	0.92	C	U	Kingston1	United States			14	16																					560	N		506	1328									MAGEZO1990
wsm01205	TA5	26.45	-99.12	33	BO	3.48	B	U	Nilo-1	Mexico			8	3																						N		3261	3691									SUTEXX1987	SUTEXX1988
wsm01206	TX39	35.316	-102.242	65	BO	1.93	D	U	Rafter(O)Ra	United States			2																						7	N		1776	2068									DARTXX1987	DARTXX1989
wsm01207	TX38	35.283	-102.241	140	BO	2	D	U	Rafter(O)Ra	United States			3	4																					22	N		1911	2092									DARTXX1987	DARTXX1989
wsm01208	TX37	35.386	-102.298	40	BO	2.07	D	U	ParkerCreek	United States			2																						41	N		1908	2265									DARTXX1987	DARTXX1989
wsm01209	TX36	35.39	-102.163	109	BO	1.74	C	U	OldHigh#1	United States			4	19																					51	N		1691	1789									DARTXX1987	DARTXX1989
wsm01210	TX35	35.379	-102.26	44	BO	2.08	D	U	NewAtlantis	United States			4	4																					27	N		1952	2216									DARTXX1987	DARTXX1989
wsm01211	TX34	35.465	-102.372	117	BO	2.19	C	U	Nettles#1	United States			7	22																					110	N		2049	2338									DARTXX1987	DARTXX1989
wsm01213	TX32	35.853	-101.178	121	BO	1.23	D	U	Whittenburg	United States			3	35																					41	N		933	1523									DARTXX1987	DARTXX1989
wsm01214	TX31	36.386	-101.751	128	BO	2	D	U	Craig#5-2	United States			2																						12	N		1944	2062									DARTXX1987	DARTXX1989
wsm01215	TX30	35.418	-100.116	19	BO	3.66	D	U	Stearns#1-3	United States			1																						30	N		3192	4129									DARTXX1987	DARTXX1989
wsm01216	WA282	47.97	-122.4	110	BO	0.56	D	U	Whidbey1	United States			5	25																					358	N		353	774									MAGEZO1990
wsm01219	TX24	33	-94.2	77	BO	0	C	U	EastTexasB	United States																																						BROWFO1980
wsm01220	TX23	31.88	-94.53	68	BO	0	C	U	EastTexasB	United States																																						BROWFO1980
wsm01221	TX22	32.38	-94.63	57	BO	0	C	U	EastTexasB	United States																																						BROWFO1980
wsm01222	TX21	32.74	-95	56	BO	0	C	U	EastTexasB	United States																																						BROWFO1980
wsm01223	TX20	32.9	-95.57	72	BO	0	C	U	EastTexasB	United States																																						BROWFO1980
wsm01224	TX19	32.38	-95.9	64	BO	0	C	U	EastTexasB	United States																																						BROWFO1980
wsm01225	TX18	31.9	-96.38	54	BO	0	C	U	EastTexasB	United States																																						BROWFO1980
wsm01226	TX17	31.28	-96.58	54	BO	0	C	U	EastTexasB	United States																																						BROWFO1980
wsm01227	WA280	46.496	-119.876	0	BOT	0.95	E	U	Hanford	United States																												940	970									PAILKI1987
wsm01228	TN4	36.4	-82.92	71	BO	0.62	C	U	HawkinsCoun	United States			8	9																					24	N		527	717									PLUMCO1987
wsm01229	SC10	33.22	-81.69	65	HF	0.42	A	TF	SavannahRiv	United States			6	10		65	0	155	0	155	90	34		22		12.1		4.6										303	542									ZOBAMO1989
wsm01230	SC7	34.33	-81.33	58	BO	1.5	E	U	Monticello	United States																																						TALWET1981	HICKZO1982
wsm01231	PA11	41.813	-76.26	59	BO	1.9	B	U	Shell#1Henr	United States			7	16																					985	N												GURRXX1987
wsm01232	PA10	41.363	-77.567	67	BO	4.56	B	U	Penn.St.Trac	United States			20	18																					3036	N												GURRXX1987
wsm01233	PA9	41.7	-76.343	72	BO	1.59	C	U	#1Shell-R.W	United States			7	22																					1403	N												GURRXX1987
wsm01234	PA8	41.28	-80.26	48	BO	1.27	D	U	MercerCount	United States			1																						18	N		1262	1280									PLUMCO1987
wsm01235	PA6	41.91	-80.1	25	BO	0.82	D	U	ErieCounty	United States			3	3																					6	N		788	841									PLUMCO1987
wsm01239	OR28	43.603	-123.747	3	BO	0.72	B	U	SawyerRapid	United States				18																					268	L		282	1102									WERNGR1990
wsm01240	OR27	45.993	-123.472	164	BO	0.85	D	U	Wetzek22-19	United States				20																					201	L		511	1188									WERNGR1990
wsm01241	OR26	43.229	-124.212	170	BO	1.42	B	U	CoosCo.no.	United States			4	7																					118	L		887	1960									WERNGR1990
wsm01242	OR25	43.39	-123.715	174	BO	0.46	D	U	Amoco-Weyerh	United States			1																						34	L		442	476									WERNGR1990
wsm01243	OR24	43.413	-123.864	178	BO	0.52	C	U	Amoco-Weyerh	United States			3	13																					91	L		440	598									WERNGR1990
wsm01244	OR23	43.446	-123.238	69	BO	2.7	D	U	SutherlinUn	United States			1																						19	L		2688	2708									WERNGR1990
wsm01245	OR22	43.603	-123.747	167	BO	0.72	D	U	SawyerRapid	United States			7	18																					268	L		282	1102									WERNGR1990
wsm01247	OR21	43.78	-123.409	174	BO	1.72	D	U	Harris1-4	United States			1																						18	L		1710	1729									WERNGR1990
wsm01248	OR20	44.24	-123.055	172	BO	0.81	D	U	IraBakerno	United States			2	3																					38	L		649	963									WERNGR1990
wsm01249	OR19	44.696	-123.076	130	BO	0.69	D	U	Henschell17	United States			2	12																					50	L		665	718									WERNGR1990
wsm01250	OR18	45.116	-122.934	10	BO	0.52	D	U	Werner34-21	United States			1																						16	L		510	526									WERNGR1990
wsm01251	OR17	45.117	-122.945	2	BO	0.66	D	U	Werner14-21	United States			2	3																					18	L		637	674									WERNGR1990
wsm01252	OR15	45.987	-123.306	52	BO	0.65	B	U	ColumbiaCo.	United States			10	7																					153	L		290	1007									WERNGR1990
wsm01253	OR14	45.984	-123.299	40	BO	0.76	B	U	ColumbiaCo.	United States			7	15																					294	L		347	1170									WERNGR1990
wsm01254	OR13	45.993	-123.208	28	BO	0.85	C	U	Wetzek22-19	United States			4	20																					201	L		511	1188									WERNGR1990
wsm01255	OR11	46.032	-123.208	12	BO	0.5	C	U	Wilnaet.al	United States			8	16																					93	L		307	1307									WERNGR1990
wsm01256	OR10	46.05	-123.3	58	BO	0.64	C	U	Adams32-34	United States			3	6																					42	L		606	680									WERNGR1990
wsm01259	OK90	34.022	-97.476	53	BO	2.43	D	U	HoffmanRanc	United States			2																						38	N		2251	2613									DARTXX1987	DARTXX1989
wsm01260	OK88	34.137	-97.595	133	BO	2.53	D	U	Dillard(3w	United States			2																						27	N		2439	2652									DARTXX1987	DARTXX1989
wsm01261	OK87	34.888	-95.554	155	BO	2.85	D	U	GeorgePedan	United States			4	18																					20	N		2824	2865									DARTXX1987	DARTXX1989
wsm01262	OK86	34.108	-96.757	70	BO	3.61	C	U	CarlReynold	United States			7	6																					63	N		3788	3883									DARTXX1987	DARTXX1989
wsm01263	OK85	34.326	-97.286	75	BO	2.4	D	U	MathaSpeake	United States			3	12																					66	N		2370	2421									DARTXX1987	DARTXX1989
wsm01264	OK84	34.337	-97.287	59	BO	1.48	C	U	GeorgeAkers	United States			9	14																					65	N		700	2254									DARTXX1987	DARTXX1989
wsm01265	OK83	34.008	-97.23	73	BO	3.35	D	U	D.JoyceCof	United States			2																						46	N		3154	3539									DARTXX1987	DARTXX1989
wsm01266	OK82	33.695	-97.238	13	BO	3.22	D	U	Campbell#9-	United States			3	11																					45	N		2636	3792									DARTXX1987	DARTXX1989
wsm01267	OK80	33.96	-97.352	142	BO	2.58	D	U	Alexander#5	United States			2																						18	N		2374	2787									DARTXX1987	DARTXX1989
wsm01269	OK79	33.898	-97.557	38	BO	2.26	E	U	Dillard12-1	United States			2																																			DARTXX1987	DARTXX1989
wsm01270	OK78	34.004	-97.474	136	BO	2.53	D	U	Hoffman#1-2	United States			5	9																					45	N		2449	2605									DARTXX1987	DARTXX1989
wsm01271	OK77	33.976	-97.351	11	BO	2.62	D	U	Dixon#9-1	United States			2																						27	N		2523	2714									DARTXX1987	DARTXX1989
wsm01272	OK76	34.019	-97.444	178	BO	2.67	D	U	Rickles#7-1	United States			2																						16	N		2589	2754									DARTXX1987	DARTXX1989
wsm01273	OK75	33.928	-97.279	12	BO	2.71	D	U	Beavers#3-2	United States			3	17																					37	N		2423	2994									DARTXX1987	DARTXX1989
wsm01274	OK74	34.137	-97.595	42	BO	2.53	C	U	Dillard(3w	United States			4	4																					78	N		2439	2652									DARTXX1987	DARTXX1989
wsm01275	OK73	34.019	-97.454	58	BO	2.38	D	U	HahnEstate	United States			3	30																					30	N		2077	2676									DARTXX1987	DARTXX1989
wsm01276	OK72	33.947	-97.281	56	BO	2.95	D	U	Paschall#6-	United States			4	29																					37	N		2820	3072									DARTXX1987	DARTXX1989
wsm01277	OK71	33.956	-97.331	19	BO	2.85	C	U	TurnerHeirs	United States			4	11																					49	N		2799	2890									DARTXX1987	DARTXX1989
wsm01278	OK70	33.963	-97.32	28	BO	2.65	C	U	Smith#14-8	United States			6	11																					79	N		2379	2913									DARTXX1987	DARTXX1989
wsm01280	OK69	34.006	-97.423	171	BO	2.69	D	U	VoormalTrus	United States			3	23																					12	N		2663	2708									DARTXX1987	DARTXX1989
wsm01281	OK68	34.022	-97.476	53	BO	2.3	B	U	HoffmanRanc	United States			10	18																					128	N		2029	2578									DARTXX1987	DARTXX1989
wsm01282	OK67	34.023	-97.492	58	BO	2.56	D	U	Hoffman#13-	United States			2																						16	N		2460	2667									DARTXX1987	DARTXX1989
wsm01283	OK66	33.976	-97.387	8	BO	2.37	C	U	Clarke#1-3	United States			4	20																					35	N		2044	2693									DARTXX1987	DARTXX1989
wsm01284	OK65	34.148	-97.609	58	BO	2.54	D	U	Wilson#14-4	United States			2																						5	N		2507	2579									DARTXX1987	DARTXX1989
wsm01285	OK64	34.151	-97.626	103	BO	2.31	D	U	Ringling#16	United States			1																						7	N		2205	2420									DARTXX1987	DARTXX1989
wsm01286	OK63	34.119	-97.579	160	BO	2.62	D	U	HowardCattl	United States			3	35																					55	N		2531	2708									DARTXX1987	DARTXX1989
wsm01287	OK62	34.079	-97.617	138	BO	2.19	D	U	NewHampshir	United States			2																						12	N		2145	2239									DARTXX1987	DARTXX1989
wsm01288	OK61	33.959	-97.282	48	BO	2.1	D	U	Hunter#16-2	United States			1																						6	N		1987	2207									DARTXX1987	DARTXX1989
wsm01289	OK60	33.949	-97.266	71	BO	3.2	D	U	Campbell#8-	United States			2																						27	N		3005	3392									DARTXX1987	DARTXX1989
wsm01290	WA40	46.75	-120.467	9	BO	1.99	B	U	YakimaMiner	United States			9	7																						N		870	3117									MOUNSU1990
wsm01291	OK59	34.068	-97.486	47	BO	2.94	D	U	Herring#1	United States			3	22																					180	N		2781	3092									DARTXX1987	DARTXX1989
wsm01292	OK58	34.118	-97.614	115	BO	2.4	D	U	Dillard#1-1	United States			2																						93	N		2270	2524									DARTXX1987	DARTXX1989
wsm01293	OK57	34.107	-97.648	141	BO	2.03	D	U	Richardson#	United States			2																						41	N		1849	2201									DARTXX1987	DARTXX1989
wsm01294	OK56	34.047	-97.316	105	BO	2.94	D	U	Banks#2-8	United States			3	27																					37	N		2920	2959									DARTXX1987	DARTXX1989
wsm01295	OK55	36.618	-101.658	100	BO	1.54	D	U	Beaman#A-1	United States			3	8																					17	N		1460	1614									DARTXX1987	DARTXX1989
wsm01296	OK54	35.618	-97.497	78	BO	1.93	D	U	TheoFred#1	United States			1																						14	N		1892	1973									DARTXX1987	DARTXX1989
wsm01297	OK53	35.602	-97.956	18	BO	2.8	D	U	CheyeneArap	United States			1																						14	N		2402	3186									DARTXX1987	DARTXX1989
wsm01298	OK52	35.659	-97.731	89	BO	2.18	C	U	Collette#2-	United States			5	2																					144	N		1927	2423									DARTXX1987	DARTXX1989
wsm01299	OK51	34.725	-98.24	124	BO	1.88	C	U	StateLand#	United States			5	23																					176	N		1344	2418									DARTXX1987	DARTXX1989
wsm01300	OK50	35.295	-99.374	90	BO	4.1	C	U	Davis#1-26	United States			5	11																					276	N		3787	4405									DARTXX1987	DARTXX1989
wsm01301	WA39	47.035	-120.225	22	BO	2.61	B	U	Bissa#1-29	United States			28	7																						N		1894	3327									MOUNSU1990
wsm01302	OK49	35.324	-99.899	148	BO	3.79	D	U	Sutton#1-14	United States			6	13																					25	N		3681	3900									DARTXX1987	DARTXX1989
wsm01303	OK48	35.472	-99.387	44	BO	6.34	D	U	WilmaGregor	United States			1																						3	N		6266	6418									DARTXX1987	DARTXX1989
wsm01304	OK47	36.348	-98.858	45	BO	2.4	D	U	White#1-19	United States			2																						10	N		2164	2644									DARTXX1987	DARTXX1989
wsm01305	OK46	35.388	-99.513	97	BO	4.46	D	U	Marshall#1	United States			2																						14	N		4261	4647									DARTXX1987	DARTXX1989
wsm01306	OK45	34.958	-97.217	88	BO	1.83	D	U	Geis#2-29	United States			1																						5	N		1797	1862									DARTXX1987	DARTXX1989
wsm01307	OK44	35.823	-96.927	87	BO	1.35	D	U	Mangold#1-2	United States			1																						12	N		1313	1379									DARTXX1987	DARTXX1989
wsm01308	OK43	36.508	-100.303	122	BO	2.59	D	U	Sam#1	United States			2																						52	N		2451	2727									DARTXX1987	DARTXX1989
wsm01309	OK42	35.763	-98.22	98	BO	2.82	D	U	Coffey#1-14	United States			2																						13	N		2582	3048									DARTXX1987	DARTXX1989
wsm01310	OK41	35.415	-97.777	98	BO	2.7	D	U	Krivanek#1-	United States			1																						11	N		2564	2828									DARTXX1987	DARTXX1989
wsm01311	OK40	34.729	-97.732	95	BO	1.95	B	U	Willits#1	United States			8	9																					157	N		1591	2300									DARTXX1987	DARTXX1989
wsm01312	WA25	47.97	-122.4	15	BO	1.66	B	U	Whidbey1	United States			9	10																					184	N		1532	2047									MAGEZO1990
wsm01313	TA1	27.27	-99.49	20	BO	2.33	B	U	Corindon-257	United States			10	8																						N		1881	2781									SUTEXX1987
wsm01437	MA5	42.633	-70.533	86	BO	0.75	C	U	PeterBritto	Sea																									20			657	891									MOOSZO1988
wsm01439	CA315	34.05	-118.68	13	FMF	0	E	TS	N.ofCatalin	United States			38	21	FM	193	1	101	46	284	44									ML	2.5														0.24			HAUKXX1990
wsm01440	CA284	33.785	-118.143	155	BO	3	D	U	SHOU#27-8	United States			13																									2469	3532									MOUNSU1990
wsm01441	CA283	33.785	-118.143	28	BO	3	D	U	SHOU#27-8	United States			19	28																								2469	3532									MOUNSU1990
wsm01442	CA281	40.614	-124.191	135	BO	1.14	D	U	Humboldt-Ass	United States			4																									838	1436									MOUNSU1990
wsm01443	CA248	40.546	-124.191	45	BO	1.07	D	U	Stapp#1	United States																																						MOUNXX1989
wsm01444	CA193	34.22	-119.71	40	BO	0	B	U	Block231of	Sea																																						MOUNXX1989
wsm01445	CA192	34.68	-120.7	72	BO	0	B	U	Block437of	Sea																																						MOUNXX1989
wsm01446	CA191	34.76	-120.75	57	BO	0	B	U	Block430of	Sea																																						MOUNXX1989
wsm01447	CA173	33.814	-118.181	19	BO	1.36	C	U	NWLBU#8-7	United States			11	25																								1105	1606									MOUNSU1990
wsm01448	CA171	40.614	-124.191	81	BO	1.14	B	U	Humboldt-Ass	United States			14	12																								838	1436									MOUNSU1990
wsm01449	CA126	34.969	-120.645	21	BO	0.88	C	U	SantaMaria	United States			4	4																								685	1069									MOUNSU1990
wsm01450	CA125	35.256	-120.647	25	BO	0.8	C	U	Miossi#1	United States			8	24																								140	1468									MOUNSU1990
wsm01451	CA91	34.33	-119.361	178	BO	3.86	B	U	Grubb_#106	United States			8	19																								3530	4185									MOUNSU1990
wsm01452	CA76	34.244	-119.203	22	BO	3.53	C	U	Utsuki-Burns	United States			7	24																								3018	4039									MOUNSU1990
wsm01453	CA75	34.218	-119.131	13	BO	2.46	B	U	Friedrich_Un	United States			9	9																						N		0	2882									MOUNSU1990
wsm01454	CA36	33.475	-117.667	20	BO	0	B	U	CapistranoF	United States																																						COXXX8193	COXXX8194
wsm01456	BS15	39.47	-73.08	82	BO	2.04	D	U	Exxon500-1	Sea			13	27																					151	N		1546	2523									DARTZO1987
wsm01457	BS14	39.33	-72.53	58	BO	2.42	C	U	Tenneco642-	Sea			17	24																					590	N		2122	2718									DARTZO1987
wsm01458	BS13	39.433	-73.083	43	BO	3.46	C	U	Mobil544-1	Sea			17	25																					78	N		1642	5281									DARTZO1987
wsm01459	BS12	39.117	-72.817	38	BO	3.96	C	U	Gulf857-1	Sea			14	22																					414	N		2822	5088									DARTZO1987
wsm01460	BS11	39.067	-72.75	43	BO	0.79	D	U	Exxon902-1	Sea			27	27																					423	N		531	1050									DARTZO1987
wsm01461	BS10	39.167	-72.65	59	BO	3.55	B	U	Exxon816-1	Sea			23	18																					467	N		2675	4418									DARTZO1987
wsm01462	BS9	39.367	-72.467	67	BO	3.48	A	U	Exxon599-1	Sea			23	11																					599	N		1839	5122									DARTZO1987
wsm01463	BS8	38.917	-72.767	61	BO	4.31	C	U	Cost#B-3	Sea			19	16																					77	N		3829	4789									DARTZO1987
wsm01464	BS7	38.4	-73.167	52	BO	3.96	C	U	Shell587-1	Sea			11	19																					76	N		3527	4398									DARTZO1987
wsm01465	BS6	38.717	-73.55	67	BO	3.19	B	U	Tenneco642-	Sea			19	12																					287	N		1872	4511									DARTZO1987
wsm01466	BS5	38.483	-73.383	42	BO	3.76	C	U	Tenneco495-	Sea			4	16																					204	N		2832	4680									DARTZO1987
wsm01467	BS4	38.717	-72.55	58	BO	5.21	C	U	Shell272-1	Sea			7	11																					31	N		5081	5345									DARTZO1987
wsm01468	BS3	39.367	-72.517	93	BO	2.64	D	U	Texaco598-1	Sea			8	26																					88	N		2271	3003									DARTZO1987
wsm01469	BS2	38.75	-73.467	57	BO	4.54	B	U	Shell273-1	Sea			35	13																					278	N		3766	5314									DARTZO1987
wsm01470	BS1	38.433	-73.217	53	BO	4.18	A	U	Shell586-1	Sea			13	10																					268	N		3780	4578									DARTZO1987
wsm01471	AK318	59.95	-142.4	161	BO	0	C	U		Sea																																						SUPPXX1986	JACOES1990
wsm01472	AK317	59.9	-143.28	167	BO	0	C	U		Sea																																						SUPPXX1986	JACOES1990
wsm01473	AK316	59.89	-142.03	2	BO	0	C	U		Sea																																						SUPPXX1986	JACOES1990
wsm01474	AK315	59.88	-142.9	163	BO	0	C	U		Sea																																						SUPPXX1986	JACOES1990
wsm01475	AK314	59.86	-142.27	159	BO	0	C	U		Sea																																						SUPPXX1986	JACOES1990
wsm01476	AK313	59.77	-142.97	165	BO	0	C	U		Sea																																						SUPPXX1986	JACOES1990
wsm01477	AK312	59.71	-143.13	165	BO	0	C	U		Sea																																						SUPPXX1986	JACOES1990
wsm01478	AK311	59.68	-142.98	18	BO	0	C	U		Sea																																						SUPPXX1986	JACOES1990
wsm01479	AK310	59.66	-144.03	17	BO	0	C	U		Sea																																						SUPPXX1986	JACOES1990
wsm01480	AK309	59.61	-143.27	178	BO	0	C	U		Sea																																						SUPPXX1986	JACOES1990
wsm01481	OR16	45.893	-123.809	23	BO	0.77	B	U	CrownZ.11-	United States			4	11																					557	L		309	1223									WERNGR1990
wsm01482	OR12	46.007	-123.698	8	BO	1.07	B	U	CrownZ.31-	United States			5	15																					138	L		620	1529									WERNGR1990
wsm01483	OR9	46.106	-123.677	168	BO	2.36	A	U	Patton32-9	United States			13	10																					243	L		1745	2966									WERNGR1990
wsm01484	GS9	40.683	-67.5	103	BO	3.96	B	U	Mobil273-1	Sea			16	13																					970	N		3256	4662									DARTZO1987
wsm01485	GS8	40.65	-67.783	96	BO	4.42	B	U	Mobil312-1	Sea			55	14																					1052	N		3973	4873									DARTZO1987
wsm01486	GS7	40.55	-67.21	78	BO	3.85	B	U	Shell410-1	Sea			6	15																					230	N		3125	4576									DARTZO1987
wsm01487	GS6	40.817	-67.95	91	BO	3.63	D	U	Exxon133-1	Sea			7	11																					14	N		3529	3738									DARTZO1987
wsm01488	GS5	41	-67.6	101	BO	3.27	A	U	Exxon975-1	Sea			15	8																					138	N		2489	4042									DARTZO1987
wsm01489	GS4	40.817	-67.267	98	BO	2.35	D	U	Conoco145-1	Sea			3	4																					12	N		1913	2793									DARTZO1987
wsm01490	GS3	40.767	-67.383	97	BO	3.73	B	U	Tenneco187-	Sea			17	13																					1414	N		3050	4404									DARTZO1987
wsm01491	GS2	40.833	-67.5	88	BO	4.78	A	U	CostG-2	Sea			38	11																					2078	N		3256	6306									DARTZO1987
wsm01492	GS1	40.933	-68.3	78	BO	4.04	B	U	CostG-1	Sea			38	15																					771	N		3226	4854									DARTZO1987
wsm01493	GE3	30.6	-80.283	40	BO	3.67	C	U	CostGE-1	Sea			3	9																					116	N		3521	3809									DARTZO1987
wsm01494	GE2	30.433	-80.267	20	BO	3.18	C	U	Exxon564-1	Sea			16	22																					200	N		2563	3795									DARTZO1987
wsm01495	GE1	30.567	-80.533	31	BO	1.93	D	U	Tenneco427-	Sea			13	28																					133	N		1590	2277									DARTZO1987
wsm01496	WA302	47.12	-124.15	0	BO	0.78	E	U	Minard1-34	United States																																						MAGEZO1990
wsm01497	WA301	47.14	-124.15	0	BO	0.54	E	U	Trambitas1-	United States																																						MAGEZO1990
[truncated: 2,253 more rows]
[truncated: 10 more columns]

## Sheet: SD4 Relative stress magnitudes
Supplementary Data 4: Relative stress magnitude (Aphi) control points
[truncated: 1,915 more rows]

[truncated: 1 more sheets: SD5 Focal mechanism compilation]
